# Supplementary material for: Zoantharian Endosymbiont Community Dynamics During a Stress Event
Source: Front Microbiol. 2021 May 28;12:674026. doi: 10.3389/fmicb.2021.674026 (PMC8193574; doi:10.3389/fmicb.2021.674026)
Supplement: Supplementary Figure S1 — Raw data and R code. [file Data_Sheet_1.ZIP]

Archive with 6 entries (5 files):
- supp_figureS1_code/input/
- supp_figureS1_code/input/data_logger_deep.csv
- supp_figureS1_code/input/data_logger_shallow.csv
- supp_figureS1_code/input/data_mortality.csv
- supp_figureS1_code/input/data_stepone_raw.csv
- supp_figureS1_code/script_zoantharian_symbionts_parkinson_2018-02-28.R
