# Supplementary material for: Zoantharian Endosymbiont Community Dynamics During a Stress Event
Source: Front Microbiol. 2021 May 28;12:674026. doi: 10.3389/fmicb.2021.674026 (PMC8193574; doi:10.3389/fmicb.2021.674026)
Supplement: Supplementary Figure S1 — Raw data and R code. [file Data_Sheet_1.ZIP › supp_figureS1_code/input/data_logger_deep.csv]

id	date	temp	light	depth
1	8/12/2015 16:20	27.961	0	deep
2	8/12/2015 17:20	26.879	333.7	deep
3	8/12/2015 18:20	26.879	247.6	deep
4	8/12/2015 19:20	26.683	53.8	deep
5	8/12/2015 20:20	28.357	0	deep
6	8/12/2015 21:20	28.456	0	deep
7	8/12/2015 22:20	28.555	0	deep
8	8/12/2015 23:20	28.555	0	deep
9	8/13/2015 0:20	28.555	0	deep
10	8/13/2015 1:20	28.456	0	deep
11	8/13/2015 2:20	27.961	0	deep
12	8/13/2015 3:20	28.159	0	deep
13	8/13/2015 4:20	28.258	0	deep
14	8/13/2015 5:20	28.357	0	deep
15	8/13/2015 6:20	28.357	0	deep
16	8/13/2015 7:20	28.357	0	deep
17	8/13/2015 8:20	28.357	0	deep
18	8/13/2015 9:20	28.357	0	deep
19	8/13/2015 10:20	28.456	0	deep
20	8/13/2015 11:20	30.963	10.8	deep
21	8/13/2015 12:20	33.639	21.5	deep
22	8/13/2015 13:20	36.403	10.8	deep
23	8/13/2015 14:20	36.837	32.3	deep
24	8/13/2015 15:20	30.054	0	deep
25	8/13/2015 16:20	28.953	0	deep
26	8/13/2015 17:20	28.754	0	deep
27	8/13/2015 18:20	28.655	0	deep
28	8/13/2015 19:20	28.555	0	deep
29	8/13/2015 20:20	28.555	0	deep
30	8/13/2015 21:20	28.655	0	deep
31	8/13/2015 22:20	28.655	0	deep
32	8/13/2015 23:20	28.655	0	deep
33	8/14/2015 0:20	28.754	0	deep
34	8/14/2015 1:20	28.06	0	deep
35	8/14/2015 2:20	28.06	0	deep
36	8/14/2015 3:20	28.258	0	deep
37	8/14/2015 4:20	28.456	0	deep
38	8/14/2015 5:20	28.456	0	deep
39	8/14/2015 6:20	28.555	0	deep
40	8/14/2015 7:20	28.555	0	deep
41	8/14/2015 8:20	28.555	0	deep
42	8/14/2015 9:20	28.655	0	deep
43	8/14/2015 10:20	28.655	0	deep
44	8/14/2015 11:20	28.754	0	deep
45	8/14/2015 12:20	28.754	0	deep
46	8/14/2015 13:20	28.853	0	deep
47	8/14/2015 14:20	28.754	0	deep
48	8/14/2015 15:20	28.853	0	deep
49	8/14/2015 16:20	28.853	0	deep
50	8/14/2015 17:20	28.853	0	deep
51	8/14/2015 18:20	30.76	0	deep
52	8/14/2015 19:20	32.086	0	deep
53	8/14/2015 20:20	31.37	0	deep
54	8/14/2015 21:20	30.054	0	deep
55	8/14/2015 22:20	28.456	0	deep
56	8/14/2015 23:20	28.357	0	deep
57	8/15/2015 0:20	28.258	0	deep
58	8/15/2015 1:20	28.06	0	deep
59	8/15/2015 2:20	27.862	0	deep
60	8/15/2015 3:20	27.961	0	deep
61	8/15/2015 4:20	27.862	0	deep
62	8/15/2015 5:20	27.764	0	deep
63	8/15/2015 6:20	27.567	0	deep
64	8/15/2015 7:20	28.06	21.5	deep
65	8/15/2015 8:20	29.552	21.5	deep
66	8/15/2015 9:20	31.574	43.1	deep
67	8/15/2015 10:20	33.848	32.3	deep
68	8/15/2015 11:20	34.691	107.6	deep
69	8/15/2015 12:20	36.079	96.9	deep
70	8/15/2015 13:20	37.055	53.8	deep
71	8/15/2015 14:20	37.165	43.1	deep
72	8/15/2015 15:20	36.62	10.8	deep
73	8/15/2015 16:20	35.971	32.3	deep
74	8/15/2015 17:20	35.328	0	deep
75	8/15/2015 18:20	32.6	0	deep
76	8/15/2015 19:20	29.953	0	deep
77	8/15/2015 20:20	28.258	0	deep
78	8/15/2015 21:20	27.173	0	deep
79	8/15/2015 22:20	26.683	0	deep
80	8/15/2015 23:20	26.488	0	deep
81	8/16/2015 0:20	26.39	0	deep
82	8/16/2015 1:20	26.585	0	deep
83	8/16/2015 2:20	26.195	0	deep
84	8/16/2015 3:20	26.292	0	deep
85	8/16/2015 4:20	26.585	0	deep
86	8/16/2015 5:20	26.781	0	deep
87	8/16/2015 6:20	26.781	0	deep
88	8/16/2015 7:20	26.781	0	deep
89	8/16/2015 8:20	27.075	0	deep
90	8/16/2015 9:20	27.961	21.5	deep
91	8/16/2015 10:20	29.752	32.3	deep
92	8/16/2015 11:20	31.166	75.3	deep
93	8/16/2015 12:20	33.222	86.1	deep
94	8/16/2015 13:20	34.691	53.8	deep
95	8/16/2015 14:20	38.938	43.1	deep
96	8/16/2015 15:20	35.222	0	deep
97	8/16/2015 16:20	33.743	0	deep
98	8/16/2015 17:20	32.911	0	deep
99	8/16/2015 18:20	33.43	0	deep
100	8/16/2015 19:20	33.118	0	deep
101	8/16/2015 20:20	31.778	0	deep
102	8/16/2015 21:20	30.862	0	deep
103	8/16/2015 22:20	29.953	0	deep
104	8/16/2015 23:20	28.953	0	deep
105	8/17/2015 0:20	27.961	0	deep
106	8/17/2015 1:20	27.37	0	deep
107	8/17/2015 2:20	27.075	0	deep
108	8/17/2015 3:20	26.879	0	deep
109	8/17/2015 4:20	26.683	0	deep
110	8/17/2015 5:20	26.488	0	deep
111	8/17/2015 6:20	26.292	0	deep
112	8/17/2015 7:20	26.781	0	deep
113	8/17/2015 8:20	27.468	0	deep
114	8/17/2015 9:20	27.272	32.3	deep
115	8/17/2015 10:20	29.452	21.5	deep
116	8/17/2015 11:20	33.014	32.3	deep
117	8/17/2015 12:20	34.479	0	deep
118	8/17/2015 13:20	30.457	0	deep
119	8/17/2015 14:20	28.456	10.8	deep
120	8/17/2015 15:20	27.961	10.8	deep
121	8/17/2015 16:20	28.456	10.8	deep
122	8/17/2015 17:20	28.555	0	deep
123	8/17/2015 18:20	28.456	0	deep
124	8/17/2015 19:20	27.764	0	deep
125	8/17/2015 20:20	27.075	0	deep
126	8/17/2015 21:20	26.488	0	deep
127	8/17/2015 22:20	26.097	0	deep
128	8/17/2015 23:20	25.708	0	deep
129	8/18/2015 0:20	25.416	0	deep
130	8/18/2015 1:20	25.222	0	deep
131	8/18/2015 2:20	25.125	0	deep
132	8/18/2015 3:20	25.125	0	deep
133	8/18/2015 4:20	25.125	0	deep
134	8/18/2015 5:20	25.125	0	deep
135	8/18/2015 6:20	25.125	0	deep
136	8/18/2015 7:20	25.61	0	deep
137	8/18/2015 8:20	26.977	0	deep
138	8/18/2015 9:20	30.356	0	deep
139	8/18/2015 10:20	35.009	0	deep
140	8/18/2015 11:20	35.115	0	deep
141	8/18/2015 12:20	35.009	0	deep
142	8/18/2015 13:20	35.542	0	deep
143	8/18/2015 14:20	32.911	602.8	deep
144	8/18/2015 15:20	29.352	473.6	deep
145	8/18/2015 16:20	28.953	775	deep
146	8/18/2015 17:20	29.352	419.8	deep
147	8/18/2015 18:20	29.252	53.8	deep
148	8/18/2015 19:20	28.953	0	deep
149	8/18/2015 20:20	28.754	0	deep
150	8/18/2015 21:20	28.853	0	deep
151	8/18/2015 22:20	28.555	0	deep
152	8/18/2015 23:20	28.655	0	deep
153	8/19/2015 0:20	28.754	0	deep
154	8/19/2015 1:20	28.953	0	deep
155	8/19/2015 2:20	29.053	0	deep
156	8/19/2015 3:20	29.252	0	deep
157	8/19/2015 4:20	29.252	0	deep
158	8/19/2015 5:20	29.252	0	deep
159	8/19/2015 6:20	29.152	21.5	deep
160	8/19/2015 7:20	29.152	107.6	deep
161	8/19/2015 8:20	29.152	215.3	deep
162	8/19/2015 9:20	29.152	387.5	deep
163	8/19/2015 10:20	29.252	753.5	deep
164	8/19/2015 11:20	29.252	398.3	deep
165	8/19/2015 12:20	28.754	1636.1	deep
166	8/19/2015 13:20	28.953	753.5	deep
167	8/19/2015 14:20	28.655	958	deep
168	8/19/2015 15:20	29.053	1463.9	deep
169	8/19/2015 16:20	28.953	807.3	deep
170	8/19/2015 17:20	29.152	279.9	deep
171	8/19/2015 18:20	29.152	96.9	deep
172	8/19/2015 19:20	28.655	0	deep
173	8/19/2015 20:20	28.06	0	deep
174	8/19/2015 21:20	28.258	0	deep
175	8/19/2015 22:20	28.159	0	deep
176	8/19/2015 23:20	28.258	0	deep
177	8/20/2015 0:20	28.159	0	deep
178	8/20/2015 1:20	28.655	0	deep
179	8/20/2015 2:20	28.754	0	deep
180	8/20/2015 3:20	28.853	0	deep
181	8/20/2015 4:20	29.152	0	deep
182	8/20/2015 5:20	29.053	0	deep
183	8/20/2015 6:20	28.953	21.5	deep
184	8/20/2015 7:20	28.357	118.4	deep
185	8/20/2015 8:20	28.655	150.7	deep
186	8/20/2015 9:20	28.555	462.9	deep
187	8/20/2015 10:20	28.655	1001	deep
188	8/20/2015 11:20	28.555	1119.5	deep
189	8/20/2015 12:20	28.258	764.2	deep
190	8/20/2015 13:20	27.665	721.2	deep
191	8/20/2015 14:20	28.357	1722.2	deep
192	8/20/2015 15:20	28.456	1636.1	deep
193	8/20/2015 16:20	28.357	796.5	deep
194	8/20/2015 17:20	28.456	376.7	deep
195	8/20/2015 18:20	28.853	64.6	deep
196	8/20/2015 19:20	29.053	0	deep
197	8/20/2015 20:20	28.357	0	deep
198	8/20/2015 21:20	28.159	0	deep
199	8/20/2015 22:20	27.764	0	deep
200	8/20/2015 23:20	27.862	0	deep
201	8/21/2015 0:20	27.862	0	deep
202	8/21/2015 1:20	29.053	0	deep
203	8/21/2015 2:20	28.953	0	deep
204	8/21/2015 3:20	28.555	0	deep
205	8/21/2015 4:20	28.655	0	deep
206	8/21/2015 5:20	28.754	0	deep
207	8/21/2015 6:20	29.053	32.3	deep
208	8/21/2015 7:20	29.053	129.2	deep
209	8/21/2015 8:20	29.053	344.4	deep
210	8/21/2015 9:20	28.655	387.5	deep
211	8/21/2015 10:20	28.357	893.4	deep
212	8/21/2015 11:20	28.456	635.1	deep
213	8/21/2015 12:20	28.357	1205.6	deep
214	8/21/2015 13:20	28.953	1345.5	deep
215	8/21/2015 14:20	28.159	1636.1	deep
216	8/21/2015 15:20	28.555	1216.3	deep
217	8/21/2015 16:20	28.555	1044.1	deep
218	8/21/2015 17:20	28.655	258.3	deep
219	8/21/2015 18:20	29.152	129.2	deep
220	8/21/2015 19:20	29.053	0	deep
221	8/21/2015 20:20	29.252	0	deep
222	8/21/2015 21:20	29.053	0	deep
223	8/21/2015 22:20	28.853	0	deep
224	8/21/2015 23:20	28.456	0	deep
225	8/22/2015 0:20	29.053	0	deep
226	8/22/2015 1:20	28.953	0	deep
227	8/22/2015 2:20	28.655	0	deep
228	8/22/2015 3:20	28.555	0	deep
229	8/22/2015 4:20	28.953	0	deep
230	8/22/2015 5:20	28.953	0	deep
231	8/22/2015 6:20	29.252	21.5	deep
232	8/22/2015 7:20	29.252	96.9	deep
233	8/22/2015 8:20	29.352	290.6	deep
234	8/22/2015 9:20	29.053	279.9	deep
235	8/22/2015 10:20	28.655	893.4	deep
236	8/22/2015 11:20	29.252	871.9	deep
237	8/22/2015 12:20	28.456	699.7	deep
238	8/22/2015 13:20	28.456	75.3	deep
239	8/22/2015 14:20	28.655	118.4	deep
240	8/22/2015 15:20	28.754	419.8	deep
241	8/22/2015 16:20	28.754	914.9	deep
242	8/22/2015 17:20	28.953	355.2	deep
243	8/22/2015 18:20	28.853	75.3	deep
244	8/22/2015 19:20	28.853	0	deep
245	8/22/2015 20:20	28.953	0	deep
246	8/22/2015 21:20	28.754	0	deep
247	8/22/2015 22:20	28.953	0	deep
248	8/22/2015 23:20	29.053	0	deep
249	8/23/2015 0:20	29.152	0	deep
250	8/23/2015 1:20	29.053	0	deep
251	8/23/2015 2:20	28.853	0	deep
252	8/23/2015 3:20	28.754	0	deep
253	8/23/2015 4:20	28.555	0	deep
254	8/23/2015 5:20	28.754	0	deep
255	8/23/2015 6:20	28.853	10.8	deep
256	8/23/2015 7:20	29.352	215.3	deep
257	8/23/2015 8:20	28.953	505.9	deep
258	8/23/2015 9:20	29.252	527.4	deep
259	8/23/2015 10:20	29.053	495.1	deep
260	8/23/2015 11:20	28.853	990.3	deep
261	8/23/2015 12:20	28.555	430.6	deep
262	8/23/2015 13:20	29.152	204.5	deep
263	8/23/2015 14:20	28.853	75.3	deep
264	8/23/2015 15:20	28.754	527.4	deep
265	8/23/2015 16:20	28.655	419.8	deep
266	8/23/2015 17:20	28.655	107.6	deep
267	8/23/2015 18:20	28.953	32.3	deep
268	8/23/2015 19:20	28.953	0	deep
269	8/23/2015 20:20	28.953	0	deep
270	8/23/2015 21:20	28.953	0	deep
271	8/23/2015 22:20	28.953	0	deep
272	8/23/2015 23:20	29.053	0	deep
273	8/24/2015 0:20	28.953	0	deep
274	8/24/2015 1:20	28.853	0	deep
275	8/24/2015 2:20	28.655	0	deep
276	8/24/2015 3:20	28.555	0	deep
277	8/24/2015 4:20	28.456	0	deep
278	8/24/2015 5:20	28.357	0	deep
279	8/24/2015 6:20	28.555	10.8	deep
280	8/24/2015 7:20	28.159	64.6	deep
281	8/24/2015 8:20	28.357	53.8	deep
282	8/24/2015 9:20	28.357	43.1	deep
283	8/24/2015 10:20	28.456	139.9	deep
284	8/24/2015 11:20	28.357	236.8	deep
285	8/24/2015 12:20	28.258	86.1	deep
286	8/24/2015 13:20	28.159	10.8	deep
287	8/24/2015 14:20	28.159	32.3	deep
288	8/24/2015 15:20	28.159	43.1	deep
289	8/24/2015 16:20	28.555	32.3	deep
290	8/24/2015 17:20	28.655	0	deep
291	8/24/2015 18:20	28.754	0	deep
292	8/24/2015 19:20	28.655	0	deep
293	8/24/2015 20:20	28.555	0	deep
294	8/24/2015 21:20	28.555	0	deep
295	8/24/2015 22:20	28.655	0	deep
296	8/24/2015 23:20	28.655	0	deep
297	8/25/2015 0:20	28.655	0	deep
298	8/25/2015 1:20	28.655	0	deep
299	8/25/2015 2:20	28.754	0	deep
300	8/25/2015 3:20	28.754	0	deep
301	8/25/2015 4:20	28.754	0	deep
302	8/25/2015 5:20	28.754	0	deep
303	8/25/2015 6:20	28.754	21.5	deep
304	8/25/2015 7:20	28.655	269.1	deep
305	8/25/2015 8:20	28.655	183	deep
306	8/25/2015 9:20	28.655	538.2	deep
307	8/25/2015 10:20	28.655	484.4	deep
308	8/25/2015 11:20	28.655	215.3	deep
309	8/25/2015 12:20	28.655	1227.1	deep
310	8/25/2015 13:20	28.555	1550	deep
311	8/25/2015 14:20	28.655	1227.1	deep
312	8/25/2015 15:20	28.655	958	deep
313	8/25/2015 16:20	28.754	355.2	deep
314	8/25/2015 17:20	28.754	139.9	deep
315	8/25/2015 18:20	28.754	64.6	deep
316	8/25/2015 19:20	28.754	0	deep
317	8/25/2015 20:20	28.754	0	deep
318	8/25/2015 21:20	28.655	0	deep
319	8/25/2015 22:20	28.655	0	deep
320	8/25/2015 23:20	28.754	0	deep
321	8/26/2015 0:20	28.655	0	deep
322	8/26/2015 1:20	28.655	0	deep
323	8/26/2015 2:20	28.655	0	deep
324	8/26/2015 3:20	28.655	0	deep
325	8/26/2015 4:20	28.555	0	deep
326	8/26/2015 5:20	28.555	0	deep
327	8/26/2015 6:20	28.456	0	deep
328	8/26/2015 7:20	28.555	150.7	deep
329	8/26/2015 8:20	28.555	118.4	deep
330	8/26/2015 9:20	28.655	129.2	deep
331	8/26/2015 10:20	28.655	688.9	deep
332	8/26/2015 11:20	28.655	678.1	deep
333	8/26/2015 12:20	28.754	1808.3	deep
334	8/26/2015 13:20	28.655	1356.3	deep
335	8/26/2015 14:20	28.655	1550	deep
336	8/26/2015 15:20	28.754	968.8	deep
337	8/26/2015 16:20	28.655	807.3	deep
338	8/26/2015 17:20	28.754	376.7	deep
339	8/26/2015 18:20	28.655	118.4	deep
340	8/26/2015 19:20	28.853	0	deep
341	8/26/2015 20:20	28.754	0	deep
342	8/26/2015 21:20	28.754	0	deep
343	8/26/2015 22:20	28.754	0	deep
344	8/26/2015 23:20	28.754	0	deep
345	8/27/2015 0:20	28.754	0	deep
346	8/27/2015 1:20	28.754	0	deep
347	8/27/2015 2:20	28.655	0	deep
348	8/27/2015 3:20	28.655	0	deep
349	8/27/2015 4:20	28.655	0	deep
350	8/27/2015 5:20	28.655	0	deep
351	8/27/2015 6:20	28.555	10.8	deep
352	8/27/2015 7:20	28.655	118.4	deep
353	8/27/2015 8:20	28.555	376.7	deep
354	8/27/2015 9:20	28.655	635.1	deep
355	8/27/2015 10:20	28.655	861.1	deep
356	8/27/2015 11:20	28.655	1141	deep
357	8/27/2015 12:20	28.853	1463.9	deep
358	8/27/2015 13:20	28.853	1722.2	deep
359	8/27/2015 14:20	28.953	1377.8	deep
360	8/27/2015 15:20	28.754	527.4	deep
361	8/27/2015 16:20	28.655	635.1	deep
362	8/27/2015 17:20	28.555	344.4	deep
363	8/27/2015 18:20	28.555	86.1	deep
364	8/27/2015 19:20	28.555	0	deep
365	8/27/2015 20:20	28.555	0	deep
366	8/27/2015 21:20	28.555	0	deep
367	8/27/2015 22:20	28.555	0	deep
368	8/27/2015 23:20	28.555	0	deep
369	8/28/2015 0:20	28.555	0	deep
370	8/28/2015 1:20	28.655	0	deep
371	8/28/2015 2:20	28.655	0	deep
372	8/28/2015 3:20	28.555	0	deep
373	8/28/2015 4:20	28.456	0	deep
374	8/28/2015 5:20	28.258	0	deep
375	8/28/2015 6:20	28.357	0	deep
376	8/28/2015 7:20	28.456	258.3	deep
377	8/28/2015 8:20	28.456	64.6	deep
378	8/28/2015 9:20	28.258	269.1	deep
379	8/28/2015 10:20	28.655	699.7	deep
380	8/28/2015 11:20	28.456	645.8	deep
381	8/28/2015 12:20	28.456	914.9	deep
382	8/28/2015 13:20	28.456	570.5	deep
383	8/28/2015 14:20	28.555	236.8	deep
384	8/28/2015 15:20	28.357	850.4	deep
385	8/28/2015 16:20	28.456	742.7	deep
386	8/28/2015 17:20	28.555	258.3	deep
387	8/28/2015 18:20	28.456	107.6	deep
388	8/28/2015 19:20	28.357	0	deep
389	8/28/2015 20:20	28.357	0	deep
390	8/28/2015 21:20	28.357	0	deep
391	8/28/2015 22:20	28.555	0	deep
392	8/28/2015 23:20	28.456	0	deep
393	8/29/2015 0:20	28.555	0	deep
394	8/29/2015 1:20	28.555	0	deep
395	8/29/2015 2:20	28.555	0	deep
396	8/29/2015 3:20	28.555	0	deep
397	8/29/2015 4:20	28.456	0	deep
398	8/29/2015 5:20	28.555	0	deep
399	8/29/2015 6:20	28.258	10.8	deep
400	8/29/2015 7:20	28.06	226	deep
401	8/29/2015 8:20	28.456	473.6	deep
402	8/29/2015 9:20	28.258	688.9	deep
403	8/29/2015 10:20	28.357	785.8	deep
404	8/29/2015 11:20	28.258	947.2	deep
405	8/29/2015 12:20	28.357	1377.8	deep
406	8/29/2015 13:20	28.456	1151.7	deep
407	8/29/2015 14:20	28.555	1324	deep
408	8/29/2015 15:20	28.456	775	deep
409	8/29/2015 16:20	28.655	538.2	deep
410	8/29/2015 17:20	28.555	269.1	deep
411	8/29/2015 18:20	28.555	96.9	deep
412	8/29/2015 19:20	28.555	0	deep
413	8/29/2015 20:20	28.555	0	deep
414	8/29/2015 21:20	28.555	0	deep
415	8/29/2015 22:20	28.655	0	deep
416	8/29/2015 23:20	28.555	0	deep
417	8/30/2015 0:20	28.555	0	deep
418	8/30/2015 1:20	28.655	0	deep
419	8/30/2015 2:20	28.655	0	deep
420	8/30/2015 3:20	28.555	0	deep
421	8/30/2015 4:20	28.357	0	deep
422	8/30/2015 5:20	28.555	0	deep
423	8/30/2015 6:20	28.357	10.8	deep
424	8/30/2015 7:20	28.357	183	deep
425	8/30/2015 8:20	28.456	387.5	deep
426	8/30/2015 9:20	28.06	473.6	deep
427	8/30/2015 10:20	27.764	850.4	deep
428	8/30/2015 11:20	27.764	667.4	deep
429	8/30/2015 12:20	28.456	1291.7	deep
430	8/30/2015 13:20	28.06	1280.9	deep
431	8/30/2015 14:20	28.555	1550	deep
432	8/30/2015 15:20	28.456	1033.3	deep
433	8/30/2015 16:20	28.555	645.8	deep
434	8/30/2015 17:20	28.258	150.7	deep
435	8/30/2015 18:20	28.456	32.3	deep
436	8/30/2015 19:20	28.456	0	deep
437	8/30/2015 20:20	28.456	0	deep
438	8/30/2015 21:20	28.357	0	deep
439	8/30/2015 22:20	28.456	0	deep
440	8/30/2015 23:20	28.456	0	deep
441	8/31/2015 0:20	28.456	0	deep
442	8/31/2015 1:20	28.555	0	deep
443	8/31/2015 2:20	28.555	0	deep
444	8/31/2015 3:20	28.456	0	deep
445	8/31/2015 4:20	28.555	0	deep
446	8/31/2015 5:20	28.655	0	deep
447	8/31/2015 6:20	28.655	21.5	deep
448	8/31/2015 7:20	28.555	161.5	deep
449	8/31/2015 8:20	28.456	247.6	deep
450	8/31/2015 9:20	28.159	247.6	deep
451	8/31/2015 10:20	28.456	688.9	deep
452	8/31/2015 11:20	28.555	505.9	deep
453	8/31/2015 12:20	28.655	441.3	deep
454	8/31/2015 13:20	28.655	129.2	deep
455	8/31/2015 14:20	28.754	613.5	deep
456	8/31/2015 15:20	28.655	505.9	deep
457	8/31/2015 16:20	28.655	129.2	deep
458	8/31/2015 17:20	28.754	107.6	deep
459	8/31/2015 18:20	28.655	10.8	deep
460	8/31/2015 19:20	28.357	0	deep
461	8/31/2015 20:20	28.159	0	deep
462	8/31/2015 21:20	28.456	0	deep
463	8/31/2015 22:20	28.357	0	deep
464	8/31/2015 23:20	28.456	0	deep
465	9/1/2015 0:20	28.456	0	deep
466	9/1/2015 1:20	28.357	0	deep
467	9/1/2015 2:20	28.555	0	deep
468	9/1/2015 3:20	28.456	0	deep
469	9/1/2015 4:20	28.456	0	deep
470	9/1/2015 5:20	28.357	0	deep
471	9/1/2015 6:20	28.357	32.3	deep
472	9/1/2015 7:20	28.357	301.4	deep
473	9/1/2015 8:20	28.258	635.1	deep
474	9/1/2015 9:20	28.357	656.6	deep
475	9/1/2015 10:20	28.456	645.8	deep
476	9/1/2015 11:20	28.555	1022.6	deep
477	9/1/2015 12:20	28.655	1162.5	deep
478	9/1/2015 13:20	28.754	1033.3	deep
479	9/1/2015 14:20	28.853	1173.3	deep
480	9/1/2015 15:20	28.853	1377.8	deep
481	9/1/2015 16:20	28.853	505.9	deep
482	9/1/2015 17:20	28.754	344.4	deep
483	9/1/2015 18:20	28.754	75.3	deep
484	9/1/2015 19:20	28.655	0	deep
485	9/1/2015 20:20	28.655	0	deep
486	9/1/2015 21:20	28.655	0	deep
487	9/1/2015 22:20	28.555	0	deep
488	9/1/2015 23:20	28.754	0	deep
489	9/2/2015 0:20	28.754	0	deep
490	9/2/2015 1:20	28.655	0	deep
491	9/2/2015 2:20	28.754	0	deep
492	9/2/2015 3:20	28.655	0	deep
493	9/2/2015 4:20	28.555	0	deep
494	9/2/2015 5:20	28.555	0	deep
495	9/2/2015 6:20	28.655	10.8	deep
496	9/2/2015 7:20	28.456	96.9	deep
497	9/2/2015 8:20	28.456	441.3	deep
498	9/2/2015 9:20	28.357	818.1	deep
499	9/2/2015 10:20	28.655	775	deep
500	9/2/2015 11:20	28.456	818.1	deep
501	9/2/2015 12:20	28.754	1463.9	deep
502	9/2/2015 13:20	28.555	1550	deep
503	9/2/2015 14:20	28.754	1141	deep
504	9/2/2015 15:20	28.357	678.1	deep
505	9/2/2015 16:20	28.754	441.3	deep
506	9/2/2015 17:20	28.655	161.5	deep
507	9/2/2015 18:20	28.853	64.6	deep
508	9/2/2015 19:20	28.754	0	deep
509	9/2/2015 20:20	28.655	0	deep
510	9/2/2015 21:20	28.456	0	deep
511	9/2/2015 22:20	28.555	0	deep
512	9/2/2015 23:20	28.456	0	deep
513	9/3/2015 0:20	28.357	0	deep
514	9/3/2015 1:20	28.357	0	deep
515	9/3/2015 2:20	28.258	0	deep
516	9/3/2015 3:20	28.258	0	deep
517	9/3/2015 4:20	28.655	0	deep
518	9/3/2015 5:20	28.555	0	deep
519	9/3/2015 6:20	28.357	21.5	deep
520	9/3/2015 7:20	28.357	129.2	deep
521	9/3/2015 8:20	28.357	215.3	deep
522	9/3/2015 9:20	28.357	279.9	deep
523	9/3/2015 10:20	28.159	861.1	deep
524	9/3/2015 11:20	28.754	936.5	deep
525	9/3/2015 12:20	29.552	0	deep
526	9/3/2015 13:20	35.328	0	deep
527	9/3/2015 14:20	36.295	0	deep
528	9/3/2015 15:20	31.88	0	deep
529	9/3/2015 16:20	32.291	0	deep
530	9/3/2015 17:20	28.754	0	deep
531	9/3/2015 18:20	28.258	0	deep
532	9/3/2015 19:20	27.665	0	deep
533	9/3/2015 20:20	27.665	0	deep
534	9/3/2015 21:20	27.665	0	deep
535	9/3/2015 22:20	27.567	0	deep
536	9/3/2015 23:20	27.665	0	deep
537	9/4/2015 0:20	27.764	0	deep
538	9/4/2015 1:20	27.862	0	deep
539	9/4/2015 2:20	27.764	0	deep
540	9/4/2015 3:20	27.665	0	deep
541	9/4/2015 4:20	27.764	0	deep
542	9/4/2015 5:20	27.764	0	deep
543	9/4/2015 6:20	27.665	0	deep
544	9/4/2015 7:20	27.665	0	deep
545	9/4/2015 8:20	27.665	0	deep
546	9/4/2015 9:20	27.961	0	deep
547	9/4/2015 10:20	27.961	0	deep
548	9/4/2015 11:20	25.805	21.5	deep
