# Supplementary material for: Zoantharian Endosymbiont Community Dynamics During a Stress Event
Source: Front Microbiol. 2021 May 28;12:674026. doi: 10.3389/fmicb.2021.674026 (PMC8193574; doi:10.3389/fmicb.2021.674026)
Supplement: Supplementary Figure S1 — Raw data and R code. [file Data_Sheet_1.ZIP › supp_figureS1_code/input/data_logger_shallow.csv]

id	date	temp	light	depth
1	8/12/2015 16:15	28.159	0	shallow
2	8/12/2015 17:15	26.879	290.6	shallow
3	8/12/2015 18:15	26.683	172.2	shallow
4	8/12/2015 19:15	26.195	53.8	shallow
5	8/12/2015 20:15	28.456	0	shallow
6	8/12/2015 21:15	28.655	0	shallow
7	8/12/2015 22:15	28.655	0	shallow
8	8/12/2015 23:15	28.754	0	shallow
9	8/13/2015 0:15	28.655	0	shallow
10	8/13/2015 1:15	28.655	0	shallow
11	8/13/2015 2:15	27.961	0	shallow
12	8/13/2015 3:15	28.258	0	shallow
13	8/13/2015 4:15	28.357	0	shallow
14	8/13/2015 5:15	28.456	0	shallow
15	8/13/2015 6:15	28.456	0	shallow
16	8/13/2015 7:15	28.456	0	shallow
17	8/13/2015 8:15	28.456	0	shallow
18	8/13/2015 9:15	28.456	0	shallow
19	8/13/2015 10:15	28.555	0	shallow
20	8/13/2015 11:15	30.457	21.5	shallow
21	8/13/2015 12:15	34.163	129.2	shallow
22	8/13/2015 13:15	37.274	75.3	shallow
23	8/13/2015 14:15	37.604	64.6	shallow
24	8/13/2015 15:15	30.457	0	shallow
25	8/13/2015 16:15	29.053	0	shallow
26	8/13/2015 17:15	28.853	0	shallow
27	8/13/2015 18:15	28.754	0	shallow
28	8/13/2015 19:15	28.655	0	shallow
29	8/13/2015 20:15	28.655	0	shallow
30	8/13/2015 21:15	28.853	0	shallow
31	8/13/2015 22:15	28.853	0	shallow
32	8/13/2015 23:15	28.853	0	shallow
33	8/14/2015 0:15	28.853	0	shallow
34	8/14/2015 1:15	28.258	0	shallow
35	8/14/2015 2:15	28.06	0	shallow
36	8/14/2015 3:15	28.456	0	shallow
37	8/14/2015 4:15	28.555	0	shallow
38	8/14/2015 5:15	28.655	0	shallow
39	8/14/2015 6:15	28.655	0	shallow
40	8/14/2015 7:15	28.754	0	shallow
41	8/14/2015 8:15	28.655	0	shallow
42	8/14/2015 9:15	28.754	0	shallow
43	8/14/2015 10:15	28.754	0	shallow
44	8/14/2015 11:15	28.853	0	shallow
45	8/14/2015 12:15	28.953	0	shallow
46	8/14/2015 13:15	28.953	0	shallow
47	8/14/2015 14:15	28.953	0	shallow
48	8/14/2015 15:15	28.953	10.8	shallow
49	8/14/2015 16:15	28.953	0	shallow
50	8/14/2015 17:15	28.953	0	shallow
51	8/14/2015 18:15	29.953	0	shallow
52	8/14/2015 19:15	31.778	0	shallow
53	8/14/2015 20:15	31.166	0	shallow
54	8/14/2015 21:15	29.752	0	shallow
55	8/14/2015 22:15	28.357	0	shallow
56	8/14/2015 23:15	28.06	0	shallow
57	8/15/2015 0:15	28.06	0	shallow
58	8/15/2015 1:15	27.862	0	shallow
59	8/15/2015 2:15	27.665	0	shallow
60	8/15/2015 3:15	27.764	0	shallow
61	8/15/2015 4:15	27.764	0	shallow
62	8/15/2015 5:15	27.665	0	shallow
63	8/15/2015 6:15	27.468	0	shallow
64	8/15/2015 7:15	27.961	64.6	shallow
65	8/15/2015 8:15	29.652	409	shallow
66	8/15/2015 9:15	31.88	64.6	shallow
67	8/15/2015 10:15	34.479	204.5	shallow
68	8/15/2015 11:15	35.435	269.1	shallow
69	8/15/2015 12:15	37.165	301.4	shallow
70	8/15/2015 13:15	38.268	258.3	shallow
71	8/15/2015 14:15	38.268	43.1	shallow
72	8/15/2015 15:15	37.494	75.3	shallow
73	8/15/2015 16:15	36.62	107.6	shallow
74	8/15/2015 17:15	35.971	21.5	shallow
75	8/15/2015 18:15	32.911	0	shallow
76	8/15/2015 19:15	29.953	0	shallow
77	8/15/2015 20:15	28.06	0	shallow
78	8/15/2015 21:15	26.977	0	shallow
79	8/15/2015 22:15	26.585	0	shallow
80	8/15/2015 23:15	26.39	0	shallow
81	8/16/2015 0:15	26.292	0	shallow
82	8/16/2015 1:15	26.488	0	shallow
83	8/16/2015 2:15	26.097	0	shallow
84	8/16/2015 3:15	26.195	0	shallow
85	8/16/2015 4:15	26.585	0	shallow
86	8/16/2015 5:15	26.781	0	shallow
87	8/16/2015 6:15	26.781	0	shallow
88	8/16/2015 7:15	26.683	0	shallow
89	8/16/2015 8:15	27.075	32.3	shallow
90	8/16/2015 9:15	28.159	64.6	shallow
91	8/16/2015 10:15	30.054	139.9	shallow
92	8/16/2015 11:15	31.88	183	shallow
93	8/16/2015 12:15	33.639	118.4	shallow
94	8/16/2015 13:15	35.115	139.9	shallow
95	8/16/2015 14:15	39.502	86.1	shallow
96	8/16/2015 15:15	36.079	0	shallow
97	8/16/2015 16:15	33.848	0	shallow
98	8/16/2015 17:15	32.911	21.5	shallow
99	8/16/2015 18:15	33.639	0	shallow
100	8/16/2015 19:15	33.326	0	shallow
101	8/16/2015 20:15	31.778	0	shallow
102	8/16/2015 21:15	30.659	0	shallow
103	8/16/2015 22:15	29.853	0	shallow
104	8/16/2015 23:15	28.853	0	shallow
105	8/17/2015 0:15	27.862	0	shallow
106	8/17/2015 1:15	27.272	0	shallow
107	8/17/2015 2:15	26.977	0	shallow
108	8/17/2015 3:15	26.781	0	shallow
109	8/17/2015 4:15	26.585	0	shallow
110	8/17/2015 5:15	26.488	0	shallow
111	8/17/2015 6:15	26.292	0	shallow
112	8/17/2015 7:15	26.683	0	shallow
113	8/17/2015 8:15	27.468	0	shallow
114	8/17/2015 9:15	27.173	43.1	shallow
115	8/17/2015 10:15	29.452	32.3	shallow
116	8/17/2015 11:15	33.222	43.1	shallow
117	8/17/2015 12:15	35.009	0	shallow
118	8/17/2015 13:15	30.356	0	shallow
119	8/17/2015 14:15	28.258	10.8	shallow
120	8/17/2015 15:15	27.764	10.8	shallow
121	8/17/2015 16:15	28.357	10.8	shallow
122	8/17/2015 17:15	28.555	10.8	shallow
123	8/17/2015 18:15	28.555	0	shallow
124	8/17/2015 19:15	27.764	0	shallow
125	8/17/2015 20:15	26.977	0	shallow
126	8/17/2015 21:15	26.39	0	shallow
127	8/17/2015 22:15	26	0	shallow
128	8/17/2015 23:15	25.61	0	shallow
129	8/18/2015 0:15	25.319	0	shallow
130	8/18/2015 1:15	25.222	0	shallow
131	8/18/2015 2:15	25.028	0	shallow
132	8/18/2015 3:15	25.125	0	shallow
133	8/18/2015 4:15	25.125	0	shallow
134	8/18/2015 5:15	25.125	0	shallow
135	8/18/2015 6:15	25.125	0	shallow
136	8/18/2015 7:15	25.61	0	shallow
137	8/18/2015 8:15	26.879	0	shallow
138	8/18/2015 9:15	30.457	0	shallow
139	8/18/2015 10:15	35.435	0	shallow
140	8/18/2015 11:15	36.079	0	shallow
141	8/18/2015 12:15	35.435	0	shallow
142	8/18/2015 13:15	35.542	43.1	shallow
143	8/18/2015 14:15	31.778	4133.4	shallow
144	8/18/2015 15:15	31.472	49600.3	shallow
145	8/18/2015 16:15	30.457	10333.4	shallow
146	8/18/2015 17:15	29.853	4477.8	shallow
147	8/18/2015 18:15	29.552	1076.4	shallow
148	8/18/2015 19:15	29.452	0	shallow
149	8/18/2015 20:15	29.452	0	shallow
150	8/18/2015 21:15	29.452	0	shallow
151	8/18/2015 22:15	29.452	0	shallow
152	8/18/2015 23:15	29.352	0	shallow
153	8/19/2015 0:15	29.352	0	shallow
154	8/19/2015 1:15	29.152	0	shallow
155	8/19/2015 2:15	28.953	0	shallow
156	8/19/2015 3:15	28.853	0	shallow
157	8/19/2015 4:15	29.053	0	shallow
158	8/19/2015 5:15	29.252	0	shallow
159	8/19/2015 6:15	28.953	366	shallow
160	8/19/2015 7:15	28.953	1173.3	shallow
161	8/19/2015 8:15	29.352	5166.7	shallow
162	8/19/2015 9:15	29.652	31689.1	shallow
163	8/19/2015 10:15	30.154	30311.3	shallow
164	8/19/2015 11:15	30.154	10333.4	shallow
165	8/19/2015 12:15	30.862	34444.7	shallow
166	8/19/2015 13:15	30.963	18600.1	shallow
167	8/19/2015 14:15	30.862	30311.3	shallow
168	8/19/2015 15:15	31.268	12400.1	shallow
169	8/19/2015 16:15	30.659	7233.4	shallow
170	8/19/2015 17:15	29.953	3100	shallow
171	8/19/2015 18:15	30.054	2325	shallow
172	8/19/2015 19:15	29.652	0	shallow
173	8/19/2015 20:15	29.452	0	shallow
174	8/19/2015 21:15	29.352	0	shallow
175	8/19/2015 22:15	29.252	0	shallow
176	8/19/2015 23:15	29.152	0	shallow
177	8/20/2015 0:15	29.053	0	shallow
178	8/20/2015 1:15	29.152	0	shallow
179	8/20/2015 2:15	28.853	0	shallow
180	8/20/2015 3:15	28.754	0	shallow
181	8/20/2015 4:15	28.754	0	shallow
182	8/20/2015 5:15	28.953	0	shallow
183	8/20/2015 6:15	28.655	409	shallow
184	8/20/2015 7:15	28.953	2152.8	shallow
185	8/20/2015 8:15	29.152	5166.7	shallow
186	8/20/2015 9:15	29.452	15844.5	shallow
187	8/20/2015 10:15	29.953	63378.2	shallow
188	8/20/2015 11:15	30.255	31689.1	shallow
189	8/20/2015 12:15	30.457	71644.9	shallow
190	8/20/2015 13:15	30.963	26178	shallow
191	8/20/2015 14:15	30.659	38578	shallow
192	8/20/2015 15:15	30.963	24800.2	shallow
193	8/20/2015 16:15	29.652	12400.1	shallow
194	8/20/2015 17:15	29.552	18600.1	shallow
195	8/20/2015 18:15	29.152	2066.7	shallow
196	8/20/2015 19:15	28.853	0	shallow
197	8/20/2015 20:15	29.053	0	shallow
198	8/20/2015 21:15	29.053	0	shallow
199	8/20/2015 22:15	28.953	0	shallow
200	8/20/2015 23:15	28.754	0	shallow
201	8/21/2015 0:15	28.754	0	shallow
202	8/21/2015 1:15	28.754	0	shallow
203	8/21/2015 2:15	28.953	0	shallow
204	8/21/2015 3:15	28.853	0	shallow
205	8/21/2015 4:15	28.655	0	shallow
206	8/21/2015 5:15	28.655	0	shallow
207	8/21/2015 6:15	28.853	419.8	shallow
208	8/21/2015 7:15	29.053	1377.8	shallow
209	8/21/2015 8:15	29.452	6200	shallow
210	8/21/2015 9:15	29.853	17222.3	shallow
211	8/21/2015 10:15	30.255	22044.6	shallow
212	8/21/2015 11:15	30.457	19289	shallow
213	8/21/2015 12:15	30.659	30311.3	shallow
214	8/21/2015 13:15	31.064	9300.1	shallow
215	8/21/2015 14:15	30.862	23422.4	shallow
216	8/21/2015 15:15	31.166	16533.4	shallow
217	8/21/2015 16:15	30.457	6200	shallow
218	8/21/2015 17:15	29.252	4822.3	shallow
219	8/21/2015 18:15	29.152	3788.9	shallow
220	8/21/2015 19:15	29.252	0	shallow
221	8/21/2015 20:15	29.252	0	shallow
222	8/21/2015 21:15	29.452	0	shallow
223	8/21/2015 22:15	29.252	0	shallow
224	8/21/2015 23:15	29.152	0	shallow
225	8/22/2015 0:15	29.152	0	shallow
226	8/22/2015 1:15	29.053	0	shallow
227	8/22/2015 2:15	28.953	0	shallow
228	8/22/2015 3:15	28.754	0	shallow
229	8/22/2015 4:15	28.853	0	shallow
230	8/22/2015 5:15	28.953	0	shallow
231	8/22/2015 6:15	29.053	322.9	shallow
232	8/22/2015 7:15	29.352	1237.9	shallow
233	8/22/2015 8:15	29.552	3961.1	shallow
234	8/22/2015 9:15	29.552	4650	shallow
235	8/22/2015 10:15	29.953	18600.1	shallow
236	8/22/2015 11:15	29.752	8266.7	shallow
237	8/22/2015 12:15	29.752	5338.9	shallow
238	8/22/2015 13:15	29.452	785.8	shallow
239	8/22/2015 14:15	29.252	1636.1	shallow
240	8/22/2015 15:15	29.252	6200	shallow
241	8/22/2015 16:15	29.352	9644.5	shallow
242	8/22/2015 17:15	29.252	4477.8	shallow
243	8/22/2015 18:15	29.053	1302.4	shallow
244	8/22/2015 19:15	28.953	0	shallow
245	8/22/2015 20:15	28.853	0	shallow
246	8/22/2015 21:15	29.053	0	shallow
247	8/22/2015 22:15	29.152	0	shallow
248	8/22/2015 23:15	29.152	0	shallow
249	8/23/2015 0:15	29.152	0	shallow
250	8/23/2015 1:15	29.252	0	shallow
251	8/23/2015 2:15	29.152	0	shallow
252	8/23/2015 3:15	28.953	0	shallow
253	8/23/2015 4:15	28.853	0	shallow
254	8/23/2015 5:15	28.754	0	shallow
255	8/23/2015 6:15	28.853	193.8	shallow
256	8/23/2015 7:15	29.053	2152.8	shallow
257	8/23/2015 8:15	29.452	6200	shallow
258	8/23/2015 9:15	29.552	4822.3	shallow
259	8/23/2015 10:15	29.652	9644.5	shallow
260	8/23/2015 11:15	29.752	7233.4	shallow
261	8/23/2015 12:15	29.552	4822.3	shallow
262	8/23/2015 13:15	29.452	4650	shallow
263	8/23/2015 14:15	29.152	710.4	shallow
264	8/23/2015 15:15	29.152	4133.4	shallow
265	8/23/2015 16:15	29.152	5338.9	shallow
266	8/23/2015 17:15	29.053	1044.1	shallow
267	8/23/2015 18:15	28.953	452.1	shallow
268	8/23/2015 19:15	28.853	0	shallow
269	8/23/2015 20:15	28.853	0	shallow
270	8/23/2015 21:15	28.853	0	shallow
271	8/23/2015 22:15	28.853	0	shallow
272	8/23/2015 23:15	28.754	0	shallow
273	8/24/2015 0:15	28.655	0	shallow
274	8/24/2015 1:15	28.655	0	shallow
275	8/24/2015 2:15	28.555	0	shallow
276	8/24/2015 3:15	28.456	0	shallow
277	8/24/2015 4:15	28.357	0	shallow
278	8/24/2015 5:15	28.258	0	shallow
279	8/24/2015 6:15	28.258	290.6	shallow
280	8/24/2015 7:15	28.555	1550	shallow
281	8/24/2015 8:15	28.456	581.3	shallow
282	8/24/2015 9:15	28.555	1550	shallow
283	8/24/2015 10:15	28.456	1550	shallow
284	8/24/2015 11:15	28.357	2583.4	shallow
285	8/24/2015 12:15	28.258	645.8	shallow
286	8/24/2015 13:15	28.159	355.2	shallow
287	8/24/2015 14:15	28.159	10.8	shallow
288	8/24/2015 15:15	28.159	86.1	shallow
289	8/24/2015 16:15	28.357	0	shallow
290	8/24/2015 17:15	28.555	0	shallow
291	8/24/2015 18:15	28.655	0	shallow
292	8/24/2015 19:15	28.754	0	shallow
293	8/24/2015 20:15	28.655	0	shallow
294	8/24/2015 21:15	28.655	0	shallow
295	8/24/2015 22:15	28.655	0	shallow
296	8/24/2015 23:15	28.754	0	shallow
297	8/25/2015 0:15	28.655	0	shallow
298	8/25/2015 1:15	28.754	0	shallow
299	8/25/2015 2:15	28.754	0	shallow
300	8/25/2015 3:15	28.754	0	shallow
301	8/25/2015 4:15	28.754	0	shallow
302	8/25/2015 5:15	28.754	0	shallow
303	8/25/2015 6:15	28.754	107.6	shallow
304	8/25/2015 7:15	28.754	1550	shallow
305	8/25/2015 8:15	28.754	3100	shallow
306	8/25/2015 9:15	28.754	3961.1	shallow
307	8/25/2015 10:15	28.754	4650	shallow
308	8/25/2015 11:15	28.853	2669.5	shallow
309	8/25/2015 12:15	29.252	7233.4	shallow
310	8/25/2015 13:15	29.152	11711.2	shallow
311	8/25/2015 14:15	28.953	10333.4	shallow
312	8/25/2015 15:15	28.853	1894.5	shallow
313	8/25/2015 16:15	28.953	613.5	shallow
314	8/25/2015 17:15	28.754	947.2	shallow
315	8/25/2015 18:15	28.754	387.5	shallow
316	8/25/2015 19:15	28.754	0	shallow
317	8/25/2015 20:15	28.754	0	shallow
318	8/25/2015 21:15	28.754	0	shallow
319	8/25/2015 22:15	28.655	0	shallow
320	8/25/2015 23:15	28.754	0	shallow
321	8/26/2015 0:15	28.655	0	shallow
322	8/26/2015 1:15	28.655	0	shallow
323	8/26/2015 2:15	28.655	0	shallow
324	8/26/2015 3:15	28.655	0	shallow
325	8/26/2015 4:15	28.655	0	shallow
326	8/26/2015 5:15	28.555	0	shallow
327	8/26/2015 6:15	28.555	64.6	shallow
328	8/26/2015 7:15	28.555	1259.4	shallow
329	8/26/2015 8:15	28.655	2066.7	shallow
330	8/26/2015 9:15	28.655	2238.9	shallow
331	8/26/2015 10:15	28.853	8266.7	shallow
332	8/26/2015 11:15	28.853	5166.7	shallow
333	8/26/2015 12:15	29.853	38578	shallow
334	8/26/2015 13:15	29.552	30311.3	shallow
335	8/26/2015 14:15	29.452	17911.2	shallow
336	8/26/2015 15:15	29.252	9644.5	shallow
337	8/26/2015 16:15	29.152	5166.7	shallow
338	8/26/2015 17:15	29.152	1722.2	shallow
339	8/26/2015 18:15	28.953	549	shallow
340	8/26/2015 19:15	28.853	0	shallow
341	8/26/2015 20:15	28.853	0	shallow
342	8/26/2015 21:15	28.853	0	shallow
343	8/26/2015 22:15	28.754	0	shallow
344	8/26/2015 23:15	28.754	0	shallow
345	8/27/2015 0:15	28.754	0	shallow
346	8/27/2015 1:15	28.754	0	shallow
347	8/27/2015 2:15	28.754	0	shallow
348	8/27/2015 3:15	28.754	0	shallow
349	8/27/2015 4:15	28.754	0	shallow
350	8/27/2015 5:15	28.655	0	shallow
351	8/27/2015 6:15	28.655	53.8	shallow
352	8/27/2015 7:15	28.655	1184	shallow
353	8/27/2015 8:15	28.853	5511.1	shallow
354	8/27/2015 9:15	29.053	12400.1	shallow
355	8/27/2015 10:15	29.752	17222.3	shallow
356	8/27/2015 11:15	30.558	31689.1	shallow
357	8/27/2015 12:15	31.166	39955.8	shallow
358	8/27/2015 13:15	30.356	71644.9	shallow
359	8/27/2015 14:15	30.255	85422.8	shallow
360	8/27/2015 15:15	29.452	4133.4	shallow
361	8/27/2015 16:15	29.352	5511.1	shallow
362	8/27/2015 17:15	29.352	2927.8	shallow
363	8/27/2015 18:15	29.053	979.5	shallow
364	8/27/2015 19:15	28.754	0	shallow
365	8/27/2015 20:15	28.655	0	shallow
366	8/27/2015 21:15	28.655	0	shallow
367	8/27/2015 22:15	28.555	0	shallow
368	8/27/2015 23:15	28.555	0	shallow
369	8/28/2015 0:15	28.655	0	shallow
370	8/28/2015 1:15	28.555	0	shallow
371	8/28/2015 2:15	28.555	0	shallow
372	8/28/2015 3:15	28.555	0	shallow
373	8/28/2015 4:15	28.555	0	shallow
374	8/28/2015 5:15	28.456	0	shallow
375	8/28/2015 6:15	28.456	172.2	shallow
376	8/28/2015 7:15	28.555	2755.6	shallow
377	8/28/2015 8:15	28.555	613.5	shallow
378	8/28/2015 9:15	28.456	2755.6	shallow
379	8/28/2015 10:15	28.853	14466.8	shallow
380	8/28/2015 11:15	29.352	38578	shallow
381	8/28/2015 12:15	32.497	35822.5	shallow
382	8/28/2015 13:15	32.394	28933.5	shallow
383	8/28/2015 14:15	28.953	10333.4	shallow
384	8/28/2015 15:15	29.152	14466.8	shallow
385	8/28/2015 16:15	29.152	8611.2	shallow
386	8/28/2015 17:15	29.053	3444.5	shallow
387	8/28/2015 18:15	29.053	1151.7	shallow
388	8/28/2015 19:15	28.953	0	shallow
389	8/28/2015 20:15	28.953	0	shallow
390	8/28/2015 21:15	29.053	0	shallow
391	8/28/2015 22:15	28.754	0	shallow
392	8/28/2015 23:15	28.555	0	shallow
393	8/29/2015 0:15	28.456	0	shallow
394	8/29/2015 1:15	28.456	0	shallow
395	8/29/2015 2:15	28.555	0	shallow
396	8/29/2015 3:15	28.456	0	shallow
397	8/29/2015 4:15	28.555	0	shallow
398	8/29/2015 5:15	28.456	0	shallow
399	8/29/2015 6:15	28.456	226	shallow
400	8/29/2015 7:15	28.555	3272.2	shallow
401	8/29/2015 8:15	28.555	6200	shallow
402	8/29/2015 9:15	28.853	12400.1	shallow
403	8/29/2015 10:15	29.252	17911.2	shallow
404	8/29/2015 11:15	30.054	37200.2	shallow
405	8/29/2015 12:15	33.743	82667.2	shallow
406	8/29/2015 13:15	35.756	18600.1	shallow
407	8/29/2015 14:15	35.115	18600.1	shallow
408	8/29/2015 15:15	29.953	2755.6	shallow
409	8/29/2015 16:15	29.152	1377.8	shallow
410	8/29/2015 17:15	28.953	570.5	shallow
411	8/29/2015 18:15	28.853	139.9	shallow
412	8/29/2015 19:15	28.754	0	shallow
413	8/29/2015 20:15	28.754	0	shallow
414	8/29/2015 21:15	28.754	0	shallow
415	8/29/2015 22:15	28.655	0	shallow
416	8/29/2015 23:15	28.555	0	shallow
417	8/30/2015 0:15	28.456	0	shallow
418	8/30/2015 1:15	28.456	0	shallow
419	8/30/2015 2:15	28.456	0	shallow
420	8/30/2015 3:15	28.555	0	shallow
421	8/30/2015 4:15	28.555	0	shallow
422	8/30/2015 5:15	28.555	0	shallow
423	8/30/2015 6:15	28.555	32.3	shallow
424	8/30/2015 7:15	28.655	462.9	shallow
425	8/30/2015 8:15	28.853	1722.2	shallow
426	8/30/2015 9:15	28.953	2669.5	shallow
427	8/30/2015 10:15	29.352	3616.7	shallow
428	8/30/2015 11:15	29.352	2927.8	shallow
429	8/30/2015 12:15	33.014	19977.9	shallow
430	8/30/2015 13:15	38.938	18600.1	shallow
431	8/30/2015 14:15	38.268	8611.2	shallow
432	8/30/2015 15:15	33.118	3616.7	shallow
433	8/30/2015 16:15	29.552	1119.5	shallow
434	8/30/2015 17:15	29.152	376.7	shallow
435	8/30/2015 18:15	28.953	86.1	shallow
436	8/30/2015 19:15	28.953	0	shallow
437	8/30/2015 20:15	28.754	0	shallow
438	8/30/2015 21:15	28.555	0	shallow
439	8/30/2015 22:15	28.555	0	shallow
440	8/30/2015 23:15	28.555	0	shallow
441	8/31/2015 0:15	28.456	0	shallow
442	8/31/2015 1:15	28.357	0	shallow
443	8/31/2015 2:15	28.159	0	shallow
444	8/31/2015 3:15	28.357	0	shallow
445	8/31/2015 4:15	28.555	0	shallow
446	8/31/2015 5:15	28.555	0	shallow
447	8/31/2015 6:15	28.555	96.9	shallow
448	8/31/2015 7:15	28.555	839.6	shallow
449	8/31/2015 8:15	28.655	688.9	shallow
450	8/31/2015 9:15	29.152	4477.8	shallow
451	8/31/2015 10:15	29.652	7233.4	shallow
452	8/31/2015 11:15	28.953	850.4	shallow
453	8/31/2015 12:15	28.853	1302.4	shallow
454	8/31/2015 13:15	28.655	1108.7	shallow
455	8/31/2015 14:15	28.456	9300.1	shallow
456	8/31/2015 15:15	32.911	12400.1	shallow
457	8/31/2015 16:15	29.053	1313.2	shallow
458	8/31/2015 17:15	28.754	193.8	shallow
459	8/31/2015 18:15	28.754	10.8	shallow
460	8/31/2015 19:15	28.655	0	shallow
461	8/31/2015 20:15	28.655	0	shallow
462	8/31/2015 21:15	28.655	0	shallow
463	8/31/2015 22:15	28.655	0	shallow
464	8/31/2015 23:15	28.555	0	shallow
465	9/1/2015 0:15	28.456	0	shallow
466	9/1/2015 1:15	28.258	0	shallow
467	9/1/2015 2:15	26.39	0	shallow
468	9/1/2015 3:15	26.488	0	shallow
469	9/1/2015 4:15	28.357	0	shallow
470	9/1/2015 5:15	28.456	0	shallow
471	9/1/2015 6:15	28.357	64.6	shallow
472	9/1/2015 7:15	28.456	925.7	shallow
473	9/1/2015 8:15	28.953	4477.8	shallow
474	9/1/2015 9:15	28.555	1463.9	shallow
475	9/1/2015 10:15	28.853	2669.5	shallow
476	9/1/2015 11:15	30.154	4994.5	shallow
477	9/1/2015 12:15	29.552	2755.6	shallow
478	9/1/2015 13:15	30.356	4305.6	shallow
479	9/1/2015 14:15	34.903	13089	shallow
480	9/1/2015 15:15	33.326	11711.2	shallow
481	9/1/2015 16:15	31.88	4650	shallow
482	9/1/2015 17:15	29.152	613.5	shallow
483	9/1/2015 18:15	29.053	193.8	shallow
484	9/1/2015 19:15	28.853	0	shallow
485	9/1/2015 20:15	28.853	0	shallow
486	9/1/2015 21:15	28.754	0	shallow
487	9/1/2015 22:15	28.754	0	shallow
488	9/1/2015 23:15	28.754	0	shallow
489	9/2/2015 0:15	28.655	0	shallow
490	9/2/2015 1:15	28.655	0	shallow
491	9/2/2015 2:15	28.456	0	shallow
492	9/2/2015 3:15	26	0	shallow
493	9/2/2015 4:15	26.292	0	shallow
494	9/2/2015 5:15	28.655	0	shallow
495	9/2/2015 6:15	28.555	21.5	shallow
496	9/2/2015 7:15	28.655	893.4	shallow
497	9/2/2015 8:15	28.853	958	shallow
498	9/2/2015 9:15	29.053	1636.1	shallow
499	9/2/2015 10:15	29.452	2755.6	shallow
500	9/2/2015 11:15	29.853	3616.7	shallow
501	9/2/2015 12:15	29.853	1636.1	shallow
502	9/2/2015 13:15	30.862	3100	shallow
503	9/2/2015 14:15	31.778	4994.5	shallow
504	9/2/2015 15:15	33.848	9300.1	shallow
505	9/2/2015 16:15	31.472	2497.2	shallow
506	9/2/2015 17:15	29.152	688.9	shallow
507	9/2/2015 18:15	28.953	183	shallow
508	9/2/2015 19:15	28.953	0	shallow
509	9/2/2015 20:15	28.953	0	shallow
510	9/2/2015 21:15	29.152	0	shallow
511	9/2/2015 22:15	28.853	0	shallow
512	9/2/2015 23:15	28.953	0	shallow
513	9/3/2015 0:15	28.853	0	shallow
514	9/3/2015 1:15	28.754	0	shallow
515	9/3/2015 2:15	28.754	0	shallow
516	9/3/2015 3:15	28.555	0	shallow
517	9/3/2015 4:15	26.977	0	shallow
518	9/3/2015 5:15	28.159	0	shallow
519	9/3/2015 6:15	28.655	32.3	shallow
520	9/3/2015 7:15	28.754	419.8	shallow
521	9/3/2015 8:15	28.953	1463.9	shallow
522	9/3/2015 9:15	29.252	2755.6	shallow
523	9/3/2015 10:15	29.552	3100	shallow
524	9/3/2015 11:15	30.356	3272.2	shallow
525	9/3/2015 12:15	30.255	3100	shallow
526	9/3/2015 13:15	34.374	0	shallow
527	9/3/2015 14:15	35.649	0	shallow
528	9/3/2015 15:15	34.903	0	shallow
529	9/3/2015 16:15	34.796	0	shallow
530	9/3/2015 17:15	29.452	0	shallow
531	9/3/2015 18:15	28.655	0	shallow
532	9/3/2015 19:15	27.764	0	shallow
533	9/3/2015 20:15	27.665	0	shallow
534	9/3/2015 21:15	27.665	0	shallow
535	9/3/2015 22:15	27.468	0	shallow
536	9/3/2015 23:15	27.468	0	shallow
537	9/4/2015 0:15	27.665	0	shallow
538	9/4/2015 1:15	27.764	0	shallow
539	9/4/2015 2:15	27.764	0	shallow
540	9/4/2015 3:15	27.764	0	shallow
541	9/4/2015 4:15	27.764	0	shallow
542	9/4/2015 5:15	27.764	0	shallow
543	9/4/2015 6:15	27.764	0	shallow
544	9/4/2015 7:15	27.665	0	shallow
545	9/4/2015 8:15	27.665	0	shallow
546	9/4/2015 9:15	27.961	0	shallow
547	9/4/2015 10:15	27.764	0	shallow
548	9/4/2015 11:15	26.097	279.9	shallow
