# Supplementary material for: Zoantharian Endosymbiont Community Dynamics During a Stress Event
Source: Front Microbiol. 2021 May 28;12:674026. doi: 10.3389/fmicb.2021.674026 (PMC8193574; doi:10.3389/fmicb.2021.674026)
Supplement: Supplementary Figure S1 — Raw data and R code. [file Data_Sheet_1.ZIP › supp_figureS1_code/input/data_mortality.csv]

transplant	month	status	count
SS	0W	alive	20
SS	0W	dead	0
SS	0W	missing	0
SS	1W	alive	20
SS	1W	dead	0
SS	1W	missing	0
SS	2W	alive	20
SS	2W	dead	0
SS	2W	missing	0
SS	4W	alive	11
SS	4W	dead	0
SS	4W	missing	9
SS	8W	alive	3
SS	8W	dead	0
SS	8W	missing	17
SD	0W	alive	20
SD	0W	dead	0
SD	0W	missing	0
SD	1W	alive	20
SD	1W	dead	0
SD	1W	missing	0
SD	2W	alive	20
SD	2W	dead	0
SD	2W	missing	0
SD	4W	alive	13
SD	4W	dead	1
SD	4W	missing	6
SD	8W	alive	10
SD	8W	dead	1
SD	8W	missing	9
DD	0W	alive	20
DD	0W	dead	0
DD	0W	missing	0
DD	1W	alive	20
DD	1W	dead	0
DD	1W	missing	0
DD	2W	alive	20
DD	2W	dead	0
DD	2W	missing	0
DD	4W	alive	12
DD	4W	dead	5
DD	4W	missing	3
DD	8W	alive	9
DD	8W	dead	7
DD	8W	missing	4
DS	0W	alive	20
DS	0W	dead	0
DS	0W	missing	0
DS	1W	alive	13
DS	1W	dead	7
DS	1W	missing	0
DS	2W	alive	3
DS	2W	dead	15
DS	2W	missing	2
DS	4W	alive	0
DS	4W	dead	18
DS	4W	missing	2
DS	8W	alive	0
DS	8W	dead	18
DS	8W	missing	2
