# Supplementary material for: Zoantharian Endosymbiont Community Dynamics During a Stress Event
Source: Front Microbiol. 2021 May 28;12:674026. doi: 10.3389/fmicb.2021.674026 (PMC8193574; doi:10.3389/fmicb.2021.674026)
Supplement: Supplementary Figure S1 — Raw data and R code. [file Data_Sheet_1.ZIP › supp_figureS1_code/input/data_stepone_raw.csv]

Experiment	Plate	Colony	Orientation	Well	Sample Name	Target Name	Task	Reporter	Quencher	C?	C? Mean	C? SD	Quantity	Quantity Mean	Quantity SD	Automatic Ct Threshold	Ct Threshold	Automatic Baseline	Baseline Start	Baseline End	Tm1	Tm2	Tm3	Comments	AMPNC	HIGHSD	NOAMP	EXPFAIL	MTP
A	1	NA	NA	A1	A_NTC	A1_Assay	NTC	SYBR	None	32.71						TRUE	0.0249	TRUE	3	30	81.3929	76.7701	68.1208		Y	N	N	N	Y
A	1	NA	NA	A2	A_NTC	A1_Assay	NTC	SYBR	None	32.9						TRUE	0.0249	TRUE	3	31	80.0508	83.7789	73.0419		Y	N	N	N	Y
A	1	NA	NA	A3	A_e-2	A1_Assay	STANDARD	SYBR	None	31.93	31.1648	1.0783	0.01			TRUE	0.0249	TRUE	3	30	80.5021	73.0469	77.6691		N	Y	N	N	Y
A	1	NA	NA	A4	A_e-2	A1_Assay	STANDARD	SYBR	None	30.4	31.1648	1.0783	0.01			TRUE	0.0249	TRUE	3	28	75.4325				N	Y	N	N	N
A	1	NA	NA	A5	A_e-1	A1_Assay	STANDARD	SYBR	None	27.88	27.7413	0.199	0.1			TRUE	0.0249	TRUE	3	26	76.9335				N	N	N	N	N
A	1	NA	NA	A6	A_e-1	A1_Assay	STANDARD	SYBR	None	27.6	27.7413	0.199	0.1			TRUE	0.0249	TRUE	3	25	77.3809				N	N	N	N	N
A	1	NA	NA	A7	A_e0	A1_Assay	STANDARD	SYBR	None	24.75	24.7942	0.0677	1			TRUE	0.0249	TRUE	3	22	77.2213				N	N	N	N	N
A	1	NA	NA	A8	A_e0	A1_Assay	STANDARD	SYBR	None	24.84	24.7942	0.0677	1			TRUE	0.0249	TRUE	3	23	76.923				N	N	N	N	N
A	1	NA	NA	A9	A_e+1	A1_Assay	STANDARD	SYBR	None	21.48	21.5216	0.0614	10			TRUE	0.0249	TRUE	3	19	77.5233				N	N	N	N	N
A	1	NA	NA	A10	A_e+1	A1_Assay	STANDARD	SYBR	None	21.57	21.5216	0.0614	10			TRUE	0.0249	TRUE	3	19	77.3742				N	N	N	N	N
A	1	NA	NA	A11	DD_Red23_0W	A1_Assay	UNKNOWN	SYBR	None	35.5	34.7198	1.1044	0.0004	0.0008	0.0006	TRUE	0.0249	TRUE	3	32	77.2213	65.5903			N	Y	N	N	Y
A	1	NA	NA	A12	DD_Red23_0W	A1_Assay	UNKNOWN	SYBR	None	33.94	34.7198	1.1044	0.0013	0.0008	0.0006	TRUE	0.0249	TRUE	3	31	77.2213				N	Y	N	N	N
A	1	NA	NA	B1	S_NTC	S1_Assay	NTC	SYBR	None	32.2						TRUE	0.1278	TRUE	3	28	73.1911	80.7964			Y	N	N	N	Y
A	1	NA	NA	B2	S_NTC	S1_Assay	NTC	SYBR	None	31.26						TRUE	0.1278	TRUE	3	27	73.4893				Y	N	N	N	N
A	1	NA	NA	B3	S_e-2	S1_Assay	STANDARD	SYBR	None	29.98	29.9558	0.0327	0.01			TRUE	0.1278	TRUE	3	26	73.6433	79.4584			N	N	N	N	Y
A	1	NA	NA	B4	S_e-2	S1_Assay	STANDARD	SYBR	None	29.93	29.9558	0.0327	0.01			TRUE	0.1278	TRUE	3	26	73.4942	79.6075			N	N	N	N	Y
A	1	NA	NA	B5	S_e-1	S1_Assay	STANDARD	SYBR	None	26.93	26.7493	0.257	0.1			TRUE	0.1278	TRUE	3	23	79.4685				N	N	N	N	N
A	1	NA	NA	B6	S_e-1	S1_Assay	STANDARD	SYBR	None	26.57	26.7493	0.257	0.1			TRUE	0.1278	TRUE	3	22	79.3194				N	N	N	N	N
A	1	NA	NA	B7	S_e0	S1_Assay	STANDARD	SYBR	None	22.82	22.8585	0.0529	1			TRUE	0.1278	TRUE	3	18	79.3089				N	N	N	N	N
A	1	NA	NA	B8	S_e0	S1_Assay	STANDARD	SYBR	None	22.9	22.8585	0.0529	1			TRUE	0.1278	TRUE	3	19	79.1597				N	N	N	N	N
A	1	NA	NA	B9	S_e+1	S1_Assay	STANDARD	SYBR	None	18.86	18.8523	0.0105	10			TRUE	0.1278	TRUE	3	14	79.76				N	N	N	N	N
A	1	NA	NA	B10	S_e+1	S1_Assay	STANDARD	SYBR	None	18.84	18.8523	0.0105	10			TRUE	0.1278	TRUE	3	14	79.76				N	N	N	N	N
A	1	NA	NA	B11	DD_Red23_0W	S1_Assay	UNKNOWN	SYBR	None	31.19	31.0241	0.2377	0.0054	0.006	0.0009	TRUE	0.1278	TRUE	3	27	72.8969	79.6071			N	N	N	N	Y
A	1	NA	NA	B12	DD_Red23_0W	S1_Assay	UNKNOWN	SYBR	None	30.86	31.0241	0.2377	0.0066	0.006	0.0009	TRUE	0.1278	TRUE	3	26	72.8969	79.6071			N	N	N	N	Y
A	1	NA	NA	C1	D_NTC	D1_Assay	NTC	SYBR	None	37.12						TRUE	0.0471	TRUE	3	34	64.2436	83.9281			N	N	N	N	Y
A	1	NA	NA	C2	D_NTC	D1_Assay	NTC	SYBR	None	35.63						TRUE	0.0471	TRUE	3	33	64.0945	84.0772	87.2088		N	N	N	N	Y
A	1	NA	NA	C3	D_e-2	D1_Assay	STANDARD	SYBR	None	30.61	30.4678	0.1962	0.01			TRUE	0.0471	TRUE	3	28	73.3451				N	N	N	N	N
A	1	NA	NA	C4	D_e-2	D1_Assay	STANDARD	SYBR	None	30.33	30.4678	0.1962	0.01			TRUE	0.0471	TRUE	3	27	73.4942				N	N	N	N	N
A	1	NA	NA	C5	D_e-1	D1_Assay	STANDARD	SYBR	None	27.59	27.6319	0.0595	0.1			TRUE	0.0471	TRUE	3	25	73.2056				N	N	N	N	N
A	1	NA	NA	C6	D_e-1	D1_Assay	STANDARD	SYBR	None	27.67	27.6319	0.0595	0.1			TRUE	0.0471	TRUE	3	25	73.2056				N	N	N	N	N
A	1	NA	NA	C7	D_e0	D1_Assay	STANDARD	SYBR	None	24.14	24.2228	0.116	1			TRUE	0.0471	TRUE	3	21	73.0461				N	N	N	N	N
A	1	NA	NA	C8	D_e0	D1_Assay	STANDARD	SYBR	None	24.3	24.2228	0.116	1			TRUE	0.0471	TRUE	3	21	73.0461				N	N	N	N	N
A	1	NA	NA	C9	D_e+1	D1_Assay	STANDARD	SYBR	None	19.59	19.6023	0.0144	10			TRUE	0.0471	TRUE	3	17	73.6463				N	N	N	N	N
A	1	NA	NA	C10	D_e+1	D1_Assay	STANDARD	SYBR	None	19.61	19.6023	0.0144	10			TRUE	0.0471	TRUE	3	17	73.6463				N	N	N	N	N
A	1	NA	NA	C11	DD_Red23_0W	D1_Assay	UNKNOWN	SYBR	None	21.7	21.3321	0.5225	3.5459	4.6171	1.5148	TRUE	0.0471	TRUE	3	18	73.6425				N	Y	N	N	N
A	1	NA	NA	C12	DD_Red23_0W	D1_Assay	UNKNOWN	SYBR	None	20.96	21.3321	0.5225	5.6882	4.6171	1.5148	TRUE	0.0471	TRUE	3	17	73.6425				N	Y	N	N	N
A	1	NA	NA	D1	DS_Yellow24_0W	A1_Assay	UNKNOWN	SYBR	None	35.72	36.39	0.9545	0.0004	0.0002	0.0002	TRUE	0.0249	TRUE	3	33	72.1472	64.5418	75.7262		N	Y	N	N	Y
A	1	NA	NA	D2	DS_Yellow24_0W	A1_Assay	UNKNOWN	SYBR	None	37.06	36.39	0.9545	0.0001	0.0002	0.0002	TRUE	0.0249	TRUE	3	35	75.4279	64.6909			N	Y	N	N	Y
A	1	NA	NA	D3	SD_White11_0W	A1_Assay	UNKNOWN	SYBR	None	24.15	24.0236	0.1723	1.5052	1.6501	0.2049	TRUE	0.0249	TRUE	3	21	77.3709				N	N	N	N	N
A	1	NA	NA	D4	SD_White11_0W	A1_Assay	UNKNOWN	SYBR	None	23.9	24.0236	0.1723	1.795	1.6501	0.2049	TRUE	0.0249	TRUE	3	20	77.3709				N	N	N	N	N
A	1	NA	NA	D5	SS_Clear23_0W	A1_Assay	UNKNOWN	SYBR	None	29.65	29.5029	0.207	0.0282	0.0316	0.0047	TRUE	0.0249	TRUE	3	27	76.4862				N	N	N	N	N
A	1	NA	NA	D6	SS_Clear23_0W	A1_Assay	UNKNOWN	SYBR	None	29.36	29.5029	0.207	0.0349	0.0316	0.0047	TRUE	0.0249	TRUE	3	27	76.6353				N	N	N	N	N
A	1	NA	NA	D7	DD_Red23_4W	A1_Assay	UNKNOWN	SYBR	None	33.06	33.0552		0.0024	0.0024		TRUE	0.0249	TRUE	3	31	73.7917	64.5467			N	N	N	N	Y
A	1	NA	NA	D8	DD_Red23_4W	A1_Assay	UNKNOWN	SYBR	None	Undetermined	33.0552					TRUE	0.0249	TRUE	3	39	61.4153	93.0272	89.0012		N	N	Y	Y	Y
A	1	NA	NA	D9	DS_Yellow24_1W	A1_Assay	UNKNOWN	SYBR	None	33.52	34.4239	1.2785	0.0017	0.0011	0.0009	TRUE	0.0249	TRUE	3	31	74.2428	64.6995			N	Y	N	N	Y
A	1	NA	NA	D10	DS_Yellow24_1W	A1_Assay	UNKNOWN	SYBR	None	35.33	34.4239	1.2785	0.0005	0.0011	0.0009	TRUE	0.0249	TRUE	3	33	77.2251	64.1031			N	Y	N	N	Y
A	1	NA	NA	D11	SD_White11_4W	A1_Assay	UNKNOWN	SYBR	None	22.88	23.1855	0.4341	3.7589	3.0858	0.952	TRUE	0.0249	TRUE	3	19	77.2213				N	N	N	N	N
A	1	NA	NA	D12	SD_White11_4W	A1_Assay	UNKNOWN	SYBR	None	23.49	23.1855	0.4341	2.4126	3.0858	0.952	TRUE	0.0249	TRUE	3	18	77.2213				N	N	N	N	N
A	1	NA	NA	E1	DS_Yellow24_0W	S1_Assay	UNKNOWN	SYBR	None	31.54	31.431	0.1608	0.0043	0.0046	0.0005	TRUE	0.1278	TRUE	3	27	73.0419				N	N	N	N	N
A	1	NA	NA	E2	DS_Yellow24_0W	S1_Assay	UNKNOWN	SYBR	None	31.32	31.431	0.1608	0.005	0.0046	0.0005	TRUE	0.1278	TRUE	3	27	79.3052	72.4454	76.3227		N	N	N	N	Y
A	1	NA	NA	E3	SD_White11_0W	S1_Assay	UNKNOWN	SYBR	None	31.87	32.2212	0.4971	0.0035	0.0029	0.0009	TRUE	0.1278	TRUE	3	27	73.3451				N	N	N	N	N
A	1	NA	NA	E4	SD_White11_0W	S1_Assay	UNKNOWN	SYBR	None	32.57	32.2212	0.4971	0.0023	0.0029	0.0009	TRUE	0.1278	TRUE	3	27	73.196	76.9236			N	N	N	N	Y
A	1	NA	NA	E5	SS_Clear23_0W	S1_Assay	UNKNOWN	SYBR	None	19.23	19.1925	0.056	8.7906	9.0114	0.3123	TRUE	0.1278	TRUE	3	13	79.3194				N	N	N	N	N
A	1	NA	NA	E6	SS_Clear23_0W	S1_Assay	UNKNOWN	SYBR	None	19.15	19.1925	0.056	9.2322	9.0114	0.3123	TRUE	0.1278	TRUE	3	13	79.4685				N	N	N	N	N
A	1	NA	NA	E7	DD_Red23_4W	S1_Assay	UNKNOWN	SYBR	None	35.96	35.1907	1.0921	0.0003	0.0005	0.0003	TRUE	0.1278	TRUE	3	31	72.5988				N	Y	N	N	N
A	1	NA	NA	E8	DD_Red23_4W	S1_Assay	UNKNOWN	SYBR	None	34.42	35.1907	1.0921	0.0007	0.0005	0.0003	TRUE	0.1278	TRUE	3	30	72.7479				N	Y	N	N	N
A	1	NA	NA	E9	DS_Yellow24_1W	S1_Assay	UNKNOWN	SYBR	None	33.62	34.1695	0.7825	0.0012	0.0009	0.0004	TRUE	0.1278	TRUE	3	29	73.3481				N	Y	N	N	N
A	1	NA	NA	E10	DS_Yellow24_1W	S1_Assay	UNKNOWN	SYBR	None	34.72	34.1695	0.7825	0.0006	0.0009	0.0004	TRUE	0.1278	TRUE	3	30	73.0499				N	Y	N	N	N
A	1	NA	NA	E11	SD_White11_4W	S1_Assay	UNKNOWN	SYBR	None	32.38	32.4851	0.1473	0.0026	0.0024	0.0002	TRUE	0.1278	TRUE	3	25	76.1775				N	N	N	N	N
A	1	NA	NA	E12	SD_White11_4W	S1_Assay	UNKNOWN	SYBR	None	32.59	32.4851	0.1473	0.0023	0.0024	0.0002	TRUE	0.1278	TRUE	3	25	73.3443				N	N	N	N	N
A	1	NA	NA	F1	DS_Yellow24_0W	D1_Assay	UNKNOWN	SYBR	None	18.59	18.843	0.3573	25.9328	22.3527	5.0629	TRUE	0.0471	TRUE	3	15	73.3402				N	N	N	N	N
A	1	NA	NA	F2	DS_Yellow24_0W	D1_Assay	UNKNOWN	SYBR	None	19.1	18.843	0.3573	18.7727	22.3527	5.0629	TRUE	0.0471	TRUE	3	15	73.3402				N	N	N	N	N
A	1	NA	NA	F3	SD_White11_0W	D1_Assay	UNKNOWN	SYBR	None	31.88	31.5528	0.4605	0.0053	0.0067	0.0019	TRUE	0.0471	TRUE	3	27	73.4942				N	N	N	N	N
A	1	NA	NA	F4	SD_White11_0W	D1_Assay	UNKNOWN	SYBR	None	31.23	31.5528	0.4605	0.008	0.0067	0.0019	TRUE	0.0471	TRUE	3	27	73.196				N	N	N	N	N
A	1	NA	NA	F5	SS_Clear23_0W	D1_Assay	UNKNOWN	SYBR	None	Undetermined						TRUE	0.0471	TRUE	3	35	78.1265	65.6005			N	N	N	N	Y
A	1	NA	NA	F6	SS_Clear23_0W	D1_Assay	UNKNOWN	SYBR	None	Undetermined						TRUE	0.0471	TRUE	3	39	78.1265	65.8988			N	N	N	Y	Y
A	1	NA	NA	F7	DD_Red23_4W	D1_Assay	UNKNOWN	SYBR	None	29.18	28.9155	0.3773	0.0297	0.0357	0.0085	TRUE	0.0471	TRUE	3	25	73.0461				N	N	N	N	N
A	1	NA	NA	F8	DD_Red23_4W	D1_Assay	UNKNOWN	SYBR	None	28.65	28.9155	0.3773	0.0417	0.0357	0.0085	TRUE	0.0471	TRUE	3	25	72.897				N	N	N	N	N
A	1	NA	NA	F9	DS_Yellow24_1W	D1_Assay	UNKNOWN	SYBR	None	33.8	33.9143	0.1635	0.0015	0.0014	0.0002	TRUE	0.0471	TRUE	3	30	73.6463				N	N	N	N	N
A	1	NA	NA	F10	DS_Yellow24_1W	D1_Assay	UNKNOWN	SYBR	None	34.03	33.9143	0.1635	0.0013	0.0014	0.0002	TRUE	0.0471	TRUE	3	31	73.6463				N	N	N	N	N
A	1	NA	NA	F11	SD_White11_4W	D1_Assay	UNKNOWN	SYBR	None	34.93	33.9151	1.4291	0.0008	0.0017	0.0014	TRUE	0.0471	TRUE	3	27	73.6425	78.4142			N	Y	N	N	Y
A	1	NA	NA	F12	SD_White11_4W	D1_Assay	UNKNOWN	SYBR	None	32.9	33.9151	1.4291	0.0027	0.0017	0.0014	TRUE	0.0471	TRUE	3	27	72.7478				N	Y	N	N	N
A	1	NA	NA	G1	SS_Clear23_4W	A1_Assay	UNKNOWN	SYBR	None	24.43	24.3421	0.125	1.2252	1.3086	0.118	TRUE	0.0249	TRUE	3	21	77.2174				N	N	N	N	N
A	1	NA	NA	G2	SS_Clear23_4W	A1_Assay	UNKNOWN	SYBR	None	24.25	24.3421	0.125	1.392	1.3086	0.118	TRUE	0.0249	TRUE	3	22	77.2174	65.1383			N	N	N	N	Y
A	1	NA	NA	G3																					N	N	N	N	N
A	1	NA	NA	G4																					N	N	N	N	N
A	1	NA	NA	G5																					N	N	N	N	N
A	1	NA	NA	G6																					N	N	N	N	N
A	1	NA	NA	G7																					N	N	N	N	N
A	1	NA	NA	G8																					N	N	N	N	N
A	1	NA	NA	G9																					N	N	N	N	N
A	1	NA	NA	G10																					N	N	N	N	N
A	1	NA	NA	G11																					N	N	N	N	N
A	1	NA	NA	G12																					N	N	N	N	N
A	1	NA	NA	H1	SS_Clear23_4W	S1_Assay	UNKNOWN	SYBR	None	28.56	28.551	0.017	0.0273	0.0275	0.0003	TRUE	0.1278	TRUE	3	24	76.7701	79.3052			N	N	N	N	Y
A	1	NA	NA	H2	SS_Clear23_4W	S1_Assay	UNKNOWN	SYBR	None	28.54	28.551	0.017	0.0277	0.0275	0.0003	TRUE	0.1278	TRUE	3	24	72.8928	79.3052			N	N	N	N	Y
A	1	NA	NA	H3	SS_Clear23_4W	D1_Assay	UNKNOWN	SYBR	None	38.56	36.4694	2.962	0.0001	0.0006	0.0007	TRUE	0.0471	TRUE	3	35	79.011	66.4863	74.9852		N	Y	N	N	Y
A	1	NA	NA	H4	SS_Clear23_4W	D1_Assay	UNKNOWN	SYBR	None	34.38	36.4694	2.962	0.0011	0.0006	0.0007	TRUE	0.0471	TRUE	3	31	75.4325				N	Y	N	N	N
A	1	NA	NA	H5																					N	N	N	N	N
A	1	NA	NA	H6																					N	N	N	N	N
A	1	NA	NA	H7																					N	N	N	N	N
A	1	NA	NA	H8																					N	N	N	N	N
A	1	NA	NA	H9																					N	N	N	N	N
A	1	NA	NA	H10																					N	N	N	N	N
A	1	NA	NA	H11																					N	N	N	N	N
A	1	NA	NA	H12																					N	N	N	N	N
A	2	NA	NA	A1	A_NTC	A1_Assay	NTC	SYBR	None	31.6345						TRUE	0.0166	TRUE	3	30	73.6182	80.7852			Y	N	N	Y
A	2	NA	NA	A2	A_NTC	A1_Assay	NTC	SYBR	None	32.026						TRUE	0.0166	TRUE	3	30	73.7675	81.681			Y	N	N	Y
A	2	NA	NA	A3	A_e-2	A1_Assay	STANDARD	SYBR	None	31.3726	30.9771	0.5592	0.01			TRUE	0.0166	TRUE	3	30	77.2065	72.1309			N	Y	N	Y
A	2	NA	NA	A4	A_e-2	A1_Assay	STANDARD	SYBR	None	30.5817	30.9771	0.5592	0.01			TRUE	0.0166	TRUE	3	29	71.5338	77.505	79.7442		N	Y	N	Y
A	2	NA	NA	A5	A_e-1	A1_Assay	STANDARD	SYBR	None	27.4264	27.4807	0.0768	0.1			TRUE	0.0166	TRUE	3	25	77.3577				N	N	N	N
A	2	NA	NA	A6	A_e-1	A1_Assay	STANDARD	SYBR	None	27.535	27.4807	0.0768	0.1			TRUE	0.0166	TRUE	3	26	77.2084				N	N	N	N
A	2	NA	NA	A7	A_e0	A1_Assay	STANDARD	SYBR	None	24.4432	24.4087	0.0487	1			TRUE	0.0166	TRUE	3	22	77.0543				N	N	N	N
A	2	NA	NA	A8	A_e0	A1_Assay	STANDARD	SYBR	None	24.3743	24.4087	0.0487	1			TRUE	0.0166	TRUE	3	22	76.905				N	N	N	N
A	2	NA	NA	A9	A_e+1	A1_Assay	STANDARD	SYBR	None	21.3997	21.2171	0.2584	10			TRUE	0.0166	TRUE	3	19	77.6527				N	N	N	N
A	2	NA	NA	A10	A_e+1	A1_Assay	STANDARD	SYBR	None	21.0344	21.2171	0.2584	10			TRUE	0.0166	TRUE	3	19	77.354				N	N	N	N
A	2	NA	NA	A11	DD_Red05_0W	A1_Assay	UNKNOWN	SYBR	None	31.8404	31.7347	0.1495	0.005	0.0054	0.0006	TRUE	0.0166	TRUE	3	29	76.7574				N	N	N	N
A	2	NA	NA	A12	DD_Red05_0W	A1_Assay	UNKNOWN	SYBR	None	31.629	31.7347	0.1495	0.0058	0.0054	0.0006	TRUE	0.0166	TRUE	3	29	76.9068				N	N	N	N
A	2	NA	NA	B1	S_NTC	S1_Assay	NTC	SYBR	None	32.7091						TRUE	0.1397	TRUE	3	28	76.0072	81.8303			Y	N	N	Y
A	2	NA	NA	B2	S_NTC	S1_Assay	NTC	SYBR	None	31.6245						TRUE	0.1397	TRUE	3	27	73.1702				Y	N	N	N
A	2	NA	NA	B3	S_e-2	S1_Assay	STANDARD	SYBR	None	30.6154	30.4329	0.258	0.01			TRUE	0.1397	TRUE	3	26	79.5949	77.0572			N	N	N	Y
A	2	NA	NA	B4	S_e-2	S1_Assay	STANDARD	SYBR	None	30.2505	30.4329	0.258	0.01			TRUE	0.1397	TRUE	3	26	79.5949				N	N	N	N
A	2	NA	NA	B5	S_e-1	S1_Assay	STANDARD	SYBR	None	26.9845	26.7813	0.2873	0.1			TRUE	0.1397	TRUE	3	22	79.2991				N	N	N	N
A	2	NA	NA	B6	S_e-1	S1_Assay	STANDARD	SYBR	None	26.5782	26.7813	0.2873	0.1			TRUE	0.1397	TRUE	3	22	79.2991				N	N	N	N
A	2	NA	NA	B7	S_e0	S1_Assay	STANDARD	SYBR	None	18.769	18.8001	0.044	1			TRUE	0.1397	TRUE	3	14	79.5923				N	N	N	N
A	2	NA	NA	B8	S_e0	S1_Assay	STANDARD	SYBR	None	18.8313	18.8001	0.044	1			TRUE	0.1397	TRUE	3	14	79.7416				N	N	N	N
A	2	NA	NA	B9	S_e+1	S1_Assay	STANDARD	SYBR	None							TRUE	0.1397	TRUE	3	28					N	N	N	N
A	2	NA	NA	B10	S_e+1	S1_Assay	STANDARD	SYBR	None							TRUE	0.1397	TRUE	3	28					N	N	N	N
A	2	NA	NA	B11	DD_Red05_0W	S1_Assay	UNKNOWN	SYBR	None	32.6681	32.6603	0.011	0.0055	0.0055	0	TRUE	0.1397	TRUE	3	28	73.3231				N	N	N	N
A	2	NA	NA	B12	DD_Red05_0W	S1_Assay	UNKNOWN	SYBR	None	32.6525	32.6603	0.011	0.0055	0.0055	0	TRUE	0.1397	TRUE	3	28	73.4724				N	N	N	N
A	2	NA	NA	C1	D_NTC	D1_Assay	NTC	SYBR	None	34.7002						TRUE	0.0454	TRUE	3	32	75.2606	65.2567	87.3549		Y	N	N	Y
A	2	NA	NA	C2	D_NTC	D1_Assay	NTC	SYBR	None	34.0165						TRUE	0.0454	TRUE	3	31	70.4826	74.6634	80.3372		Y	N	N	Y
A	2	NA	NA	C3	D_e-2	D1_Assay	STANDARD	SYBR	None	29.8489	29.7897	0.0837	0.01			TRUE	0.0454	TRUE	3	27	73.4744				N	N	N	N
A	2	NA	NA	C4	D_e-2	D1_Assay	STANDARD	SYBR	None	29.7306	29.7897	0.0837	0.01			TRUE	0.0454	TRUE	3	26	73.4744				N	N	N	N
A	2	NA	NA	C5	D_e-1	D1_Assay	STANDARD	SYBR	None	28.5845	28.3875	0.2786	0.1			TRUE	0.0454	TRUE	3	26	73.1762				N	N	N	N
A	2	NA	NA	C6	D_e-1	D1_Assay	STANDARD	SYBR	None	28.1904	28.3875	0.2786	0.1			TRUE	0.0454	TRUE	3	25	73.3256				N	N	N	N
A	2	NA	NA	C7	D_e0	D1_Assay	STANDARD	SYBR	None	24.3032	24.2621	0.0581	1			TRUE	0.0454	TRUE	3	21	73.0233				N	N	N	N
A	2	NA	NA	C8	D_e0	D1_Assay	STANDARD	SYBR	None	24.2211	24.2621	0.0581	1			TRUE	0.0454	TRUE	3	21	73.0233				N	N	N	N
A	2	NA	NA	C9	D_e+1	D1_Assay	STANDARD	SYBR	None	19.4585	19.4401	0.0261	10			TRUE	0.0454	TRUE	3	16	73.6211				N	N	N	N
A	2	NA	NA	C10	D_e+1	D1_Assay	STANDARD	SYBR	None	19.4217	19.4401	0.0261	10			TRUE	0.0454	TRUE	3	16	73.6211				N	N	N	N
A	2	NA	NA	C11	DD_Red05_0W	D1_Assay	UNKNOWN	SYBR	None	14.6285	14.5053	0.1742	382.1195	415.5463	47.2726	TRUE	0.0454	TRUE	3	12	73.4724				N	N	N	N
A	2	NA	NA	C12	DD_Red05_0W	D1_Assay	UNKNOWN	SYBR	None	14.3822	14.5053	0.1742	448.9731	415.5463	47.2726	TRUE	0.0454	TRUE	3	11	73.6218				N	N	N	N
A	2	NA	NA	D1	DS_Yellow26_0W	A1_Assay	UNKNOWN	SYBR	None	31.8847	32.1307	0.3478	0.0049	0.0042	0.001	TRUE	0.0166	TRUE	3	30	71.6771	79.74			N	N	N	Y
A	2	NA	NA	D2	DS_Yellow26_0W	A1_Assay	UNKNOWN	SYBR	None	32.3766	32.1307	0.3478	0.0034	0.0042	0.001	TRUE	0.0166	TRUE	3	31	84.3687	64.8088	70.3333		N	N	N	Y
C	2	NA	NA	D3	SD_White14_0W	A1_Assay	UNKNOWN	SYBR	None	25.0198	24.921	0.1397	0.6448	0.6935	0.0688	TRUE	0.0166	TRUE	3	23	77.3557	65.5625			N	N	N	Y
C	2	NA	NA	D4	SD_White14_0W	A1_Assay	UNKNOWN	SYBR	None	24.8222	24.921	0.1397	0.7421	0.6935	0.0688	TRUE	0.0166	TRUE	3	23	77.2065				N	N	N	N
A	2	NA	NA	D5	SS_Clear07_0W	A1_Assay	UNKNOWN	SYBR	None	24.4138	24.3958	0.0254	0.9925	1.0053	0.0182	TRUE	0.0166	TRUE	3	22	76.9097				N	N	N	N
A	2	NA	NA	D6	SS_Clear07_0W	A1_Assay	UNKNOWN	SYBR	None	24.3779	24.3958	0.0254	1.0182	1.0053	0.0182	TRUE	0.0166	TRUE	3	22	77.059				N	N	N	N
A	2	NA	NA	D7	SD_White15_0W	A1_Assay	UNKNOWN	SYBR	None	22.2774	22.3052	0.0393	4.5404	4.4523	0.1246	TRUE	0.0166	TRUE	3	19	76.7557				N	N	N	N
A	2	NA	NA	D8	SD_White15_0W	A1_Assay	UNKNOWN	SYBR	None	22.333	22.3052	0.0393	4.3642	4.4523	0.1246	TRUE	0.0166	TRUE	3	19	76.7557				N	N	N	N
A	2	NA	NA	D9	DD_Red05_4W	A1_Assay	UNKNOWN	SYBR	None	33.4425	33.8156	0.5276	0.0016	0.0013	0.0005	TRUE	0.0166	TRUE	3	32	77.354	64.214			N	Y	N	Y
A	2	NA	NA	D10	DD_Red05_4W	A1_Assay	UNKNOWN	SYBR	None	34.1886	33.8156	0.5276	0.0009	0.0013	0.0005	TRUE	0.0166	TRUE	3	32	75.7115	64.5126			N	Y	N	Y
A	2	NA	NA	D11	DS_Yellow26_1W	A1_Assay	UNKNOWN	SYBR	None	37.0144	35.7514	1.7861	0.0001	0.0004	0.0005	TRUE	0.0166	TRUE	3	35	72.7258	77.6534	63.7667		N	Y	N	Y
A	2	NA	NA	D12	DS_Yellow26_1W	A1_Assay	UNKNOWN	SYBR	None	34.4885	35.7514	1.7861	0.0008	0.0004	0.0005	TRUE	0.0166	TRUE	3	32	76.7574				N	Y	N	N
A	2	NA	NA	E1	DS_Yellow26_0W	S1_Assay	UNKNOWN	SYBR	None	32.3303	32.9052	0.8129	0.0063	0.0051	0.0016	TRUE	0.1397	TRUE	3	28	73.1702				N	Y	N	N
A	2	NA	NA	E2	DS_Yellow26_0W	S1_Assay	UNKNOWN	SYBR	None	33.48	32.9052	0.8129	0.004	0.0051	0.0016	TRUE	0.1397	TRUE	3	29	78.6948	83.4728	73.0209		N	Y	N	Y
C	2	NA	NA	E3	SD_White14_0W	S1_Assay	UNKNOWN	SYBR	None	23.4559	23.3189	0.1938	0.2107	0.2227	0.0171	TRUE	0.1397	TRUE	3	19	77.2065	79.4457			N	N	N	Y
C	2	NA	NA	E4	SD_White14_0W	S1_Assay	UNKNOWN	SYBR	None	23.1819	23.3189	0.1938	0.2348	0.2227	0.0171	TRUE	0.1397	TRUE	3	18	77.0572	65.8611	71.2352		N	N	N	Y
A	2	NA	NA	E5	SS_Clear07_0W	S1_Assay	UNKNOWN	SYBR	None	31.6505	31.7432	0.1311	0.0082	0.0079	0.0004	TRUE	0.1397	TRUE	3	26	73.6242	79.0004	77.2084		N	N	N	Y
A	2	NA	NA	E6	SS_Clear07_0W	S1_Assay	UNKNOWN	SYBR	None	31.8359	31.7432	0.1311	0.0076	0.0079	0.0004	TRUE	0.1397	TRUE	3	26	72.7282	79.0004			N	N	N	Y
A	2	NA	NA	E7	SD_White15_0W	S1_Assay	UNKNOWN	SYBR	None	30.1994	30.0768	0.1733	0.0146	0.0153	0.0011	TRUE	0.1397	TRUE	3	21	76.7557	72.2768			N	N	N	Y
A	2	NA	NA	E8	SD_White15_0W	S1_Assay	UNKNOWN	SYBR	None	29.9543	30.0768	0.1733	0.0161	0.0153	0.0011	TRUE	0.1397	TRUE	3	21	76.7557				N	N	N	N
A	2	NA	NA	E9	DD_Red05_4W	S1_Assay	UNKNOWN	SYBR	None	29.1913	29.1559	0.05	0.0218	0.0221	0.0004	TRUE	0.1397	TRUE	3	24	73.0238	79.7431			N	N	N	Y
A	2	NA	NA	E10	DD_Red05_4W	S1_Assay	UNKNOWN	SYBR	None	29.1206	29.1559	0.05	0.0224	0.0221	0.0004	TRUE	0.1397	TRUE	3	24	79.7431	72.8745			N	N	N	Y
A	2	NA	NA	E11	DS_Yellow26_1W	S1_Assay	UNKNOWN	SYBR	None	33.088	32.8431	0.3464	0.0047	0.0051	0.0007	TRUE	0.1397	TRUE	3	29	72.8752	79.7438			N	N	N	Y
A	2	NA	NA	E12	DS_Yellow26_1W	S1_Assay	UNKNOWN	SYBR	None	32.5981	32.8431	0.3464	0.0056	0.0051	0.0007	TRUE	0.1397	TRUE	3	28	73.1738				N	N	N	N
A	2	NA	NA	F1	DS_Yellow26_0W	D1_Assay	UNKNOWN	SYBR	None	18.9638	18.9289	0.0493	22.3699	22.8921	0.7384	TRUE	0.0454	TRUE	3	16	73.3196				N	N	N	N
A	2	NA	NA	F2	DS_Yellow26_0W	D1_Assay	UNKNOWN	SYBR	None	18.8941	18.9289	0.0493	23.4142	22.8921	0.7384	TRUE	0.0454	TRUE	3	16	73.3196				N	N	N	N
C	2	NA	NA	F3	SD_White14_0W	D1_Assay	UNKNOWN	SYBR	None	Undetermined						TRUE	0.0454	TRUE	3	39	78.4007	66.7568			N	N	Y	Y
C	2	NA	NA	F4	SD_White14_0W	D1_Assay	UNKNOWN	SYBR	None	Undetermined						TRUE	0.0454	TRUE	3	35	78.2514	73.773	66.0104		N	N	N	Y
A	2	NA	NA	F5	SS_Clear07_0W	D1_Assay	UNKNOWN	SYBR	None	Undetermined	35.2328					TRUE	0.0454	TRUE	3	39	77.955	66.904			N	N	Y	Y
A	2	NA	NA	F6	SS_Clear07_0W	D1_Assay	UNKNOWN	SYBR	None	35.2328	35.2328		0.0005	0.0005		TRUE	0.0454	TRUE	3	31	71.3842	77.955			N	N	N	Y
A	2	NA	NA	F7	SD_White15_0W	D1_Assay	UNKNOWN	SYBR	None	34.9678	34.7214	0.3485	0.0006	0.0008	0.0002	TRUE	0.0454	TRUE	3	28	73.0233	77.5022			N	N	N	Y
A	2	NA	NA	F8	SD_White15_0W	D1_Assay	UNKNOWN	SYBR	None	34.4749	34.7214	0.3485	0.0009	0.0008	0.0002	TRUE	0.0454	TRUE	3	28	72.7247	77.6515			N	N	N	Y
A	2	NA	NA	F9	DD_Red05_4W	D1_Assay	UNKNOWN	SYBR	None	19.4491	19.6348	0.2625	16.2809	14.5247	2.4837	TRUE	0.0454	TRUE	3	16	73.6211				N	N	N	N
A	2	NA	NA	F10	DD_Red05_4W	D1_Assay	UNKNOWN	SYBR	None	19.8204	19.6348	0.2625	12.7685	14.5247	2.4837	TRUE	0.0454	TRUE	3	16	73.6211				N	N	N	N
A	2	NA	NA	F11	DS_Yellow26_1W	D1_Assay	UNKNOWN	SYBR	None	29.6265	29.5539	0.1027	0.0208	0.0218	0.0015	TRUE	0.0454	TRUE	3	26	73.6218				N	N	N	N
A	2	NA	NA	F12	DS_Yellow26_1W	D1_Assay	UNKNOWN	SYBR	None	29.4813	29.5539	0.1027	0.0229	0.0218	0.0015	TRUE	0.0454	TRUE	3	26	73.6218				N	N	N	N
A	2	NA	NA	G1	SS_Clear07_4W	A1_Assay	UNKNOWN	SYBR	None	27.3947	27.1368	0.3648	0.1189	0.1453	0.0373	TRUE	0.0166	TRUE	3	25	76.903				N	N	N	N
A	2	NA	NA	G2	SS_Clear07_4W	A1_Assay	UNKNOWN	SYBR	None	26.8788	27.1368	0.3648	0.1717	0.1453	0.0373	TRUE	0.0166	TRUE	3	25	76.903				N	N	N	N
A	2	NA	NA	G3																					N	N	N	N
A	2	NA	NA	G4																					N	N	N	N
A	2	NA	NA	G5	SD_White15_4W	A1_Assay	UNKNOWN	SYBR	None	21.7128	21.5506	0.2294	6.7858	7.6668	1.246	TRUE	0.0166	TRUE	3	20	76.9097				N	N	N	N
A	2	NA	NA	G6	SD_White15_4W	A1_Assay	UNKNOWN	SYBR	None	21.3885	21.5506	0.2294	8.5478	7.6668	1.246	TRUE	0.0166	TRUE	3	19	76.9097				N	N	N	N
A	2	NA	NA	G7																					N	N	N	N
A	2	NA	NA	G8																					N	N	N	N
C	2	NA	NA	G9	SD_White14_4W	A1_Assay	UNKNOWN	SYBR	None	24.2086	24.1774	0.0441	1.1486	1.1746	0.0368	TRUE	0.0166	TRUE	3	22	77.5033				N	N	N	N
C	2	NA	NA	G10	SD_White14_4W	A1_Assay	UNKNOWN	SYBR	None	24.1463	24.1774	0.0441	1.2007	1.1746	0.0368	TRUE	0.0166	TRUE	3	22	77.5033				N	N	N	N
A	2	NA	NA	G11																					N	N	N	N
A	2	NA	NA	G12																					N	N	N	N
A	2	NA	NA	H1	SS_Clear07_4W	S1_Assay	UNKNOWN	SYBR	None	36.9596	36.9596		0.001	0.001		TRUE	0.1397	TRUE	3	32	72.4237				N	N	N	N
A	2	NA	NA	H2	SS_Clear07_4W	S1_Assay	UNKNOWN	SYBR	None	Undetermined	36.9596					TRUE	0.1397	TRUE	3	35	77.351	66.7498			N	N	N	Y
A	2	NA	NA	H3	SS_Clear07_4W	D1_Assay	UNKNOWN	SYBR	None	Undetermined						TRUE	0.0454	TRUE	3	39	78.8485	66.0104			N	N	Y	Y
A	2	NA	NA	H4	SS_Clear07_4W	D1_Assay	UNKNOWN	SYBR	None	Undetermined						TRUE	0.0454	TRUE	3	39	78.6993	65.7118			N	N	Y	Y
A	2	NA	NA	H5	SD_White15_4W	S1_Assay	UNKNOWN	SYBR	None	33.0623	33.4935	0.6098	0.0047	0.004	0.001	TRUE	0.1397	TRUE	3	28	73.3256				N	Y	N	N
A	2	NA	NA	H6	SD_White15_4W	S1_Assay	UNKNOWN	SYBR	None	33.9247	33.4935	0.6098	0.0033	0.004	0.001	TRUE	0.1397	TRUE	3	29	72.8775				N	Y	N	N
A	2	NA	NA	H7	SD_White15_4W	D1_Assay	UNKNOWN	SYBR	None	33.5793	34.1857	0.8576	0.0016	0.0011	0.0006	TRUE	0.0454	TRUE	3	30	73.0233				N	Y	N	N
A	2	NA	NA	H8	SD_White15_4W	D1_Assay	UNKNOWN	SYBR	None	34.7921	34.1857	0.8576	0.0007	0.0011	0.0006	TRUE	0.0454	TRUE	3	31	72.874				N	Y	N	N
C	2	NA	NA	H9	SD_White14_4W	S1_Assay	UNKNOWN	SYBR	None	33.3619	33.5765	0.3034	0.0042	0.0038	0.0005	TRUE	0.1397	TRUE	3	28	73.3224				N	N	N	N
C	2	NA	NA	H10	SD_White14_4W	S1_Assay	UNKNOWN	SYBR	None	33.791	33.5765	0.3034	0.0035	0.0038	0.0005	TRUE	0.1397	TRUE	3	29	73.3224				N	N	N	N
C	2	NA	NA	H11	SD_White14_4W	D1_Assay	UNKNOWN	SYBR	None	36.31	36.6796	0.5226	0.0003	0.0002	0.0001	TRUE	0.0454	TRUE	3	32	78.3999	73.7711	66.3052		N	Y	N	Y
C	2	NA	NA	H12	SD_White14_4W	D1_Assay	UNKNOWN	SYBR	None	37.0491	36.6796	0.5226	0.0002	0.0002	0.0001	TRUE	0.0454	TRUE	3	33	76.1602	79.4452	65.7079		N	Y	N	Y
A	3	NA	NA	A1	A_NTC	A1_Assay	NTC	SYBR	None	32.0678						TRUE	0.0288	TRUE	3	29	73.1832	82.7316			Y	N	N	Y
A	3	NA	NA	A2	A_NTC	A1_Assay	NTC	SYBR	None	32.374						TRUE	0.0288	TRUE	3	29	80.7921	71.6912			Y	N	N	Y
A	3	NA	NA	A3	A_e-2	A1_Assay	STANDARD	SYBR	None	31.4484	31.0383	0.58	0.01			TRUE	0.0288	TRUE	3	29	76.0219	80.4977			N	Y	N	Y
A	3	NA	NA	A4	A_e-2	A1_Assay	STANDARD	SYBR	None	30.6282	31.0383	0.58	0.01			TRUE	0.0288	TRUE	3	28	76.3203	81.2437			N	Y	N	Y
A	3	NA	NA	A5	A_e-1	A1_Assay	STANDARD	SYBR	None	28.4046	28.1476	0.3634	0.1			TRUE	0.0288	TRUE	3	26	76.6247				N	N	N	N
A	3	NA	NA	A6	A_e-1	A1_Assay	STANDARD	SYBR	None	27.8907	28.1476	0.3634	0.1			TRUE	0.0288	TRUE	3	25	76.3263				N	N	N	N
A	3	NA	NA	A7	A_e0	A1_Assay	STANDARD	SYBR	None	24.7977	24.8301	0.0458	1			TRUE	0.0288	TRUE	3	22	76.9139				N	N	N	N
A	3	NA	NA	A8	A_e0	A1_Assay	STANDARD	SYBR	None	24.8624	24.8301	0.0458	1			TRUE	0.0288	TRUE	3	22	76.7647				N	N	N	N
A	3	NA	NA	A9	A_e+1	A1_Assay	STANDARD	SYBR	None	21.6796	21.7118	0.0455	10			TRUE	0.0288	TRUE	3	18	77.6637				N	N	N	N
A	3	NA	NA	A10	A_e+1	A1_Assay	STANDARD	SYBR	None	21.7439	21.7118	0.0455	10			TRUE	0.0288	TRUE	3	19	77.6637				N	N	N	N
A	3	NA	NA	A11	SS_Clear09_0W	A1_Assay	UNKNOWN	SYBR	None	28.6678	28.2527	0.5869	0.061	0.0867	0.0363	TRUE	0.0288	TRUE	3	26	77.0651				N	Y	N	N
A	3	NA	NA	A12	SS_Clear09_0W	A1_Assay	UNKNOWN	SYBR	None	27.8377	28.2527	0.5869	0.1124	0.0867	0.0363	TRUE	0.0288	TRUE	3	25	77.0651				N	Y	N	N
A	3	NA	NA	B1	S_NTC	S1_Assay	NTC	SYBR	None	29.6639						TRUE	0.0292	TRUE	3	27	76.4654				Y	N	N	N
A	3	NA	NA	B2	S_NTC	S1_Assay	NTC	SYBR	None	30.276						TRUE	0.0292	TRUE	3	28	73.6308	80.4937			Y	N	N	Y
A	3	NA	NA	B3	S_e-2	S1_Assay	STANDARD	SYBR	None	28.6949	28.341	0.5006	0.01			TRUE	0.0292	TRUE	3	27	79.6025				N	Y	N	N
A	3	NA	NA	B4	S_e-2	S1_Assay	STANDARD	SYBR	None	27.987	28.341	0.5006	0.01			TRUE	0.0292	TRUE	3	25	76.9171				N	Y	N	N
A	3	NA	NA	B5	S_e-1	S1_Assay	STANDARD	SYBR	None	25.4374	25.1488	0.4082	0.1			TRUE	0.0292	TRUE	3	23	79.4598				N	N	N	N
A	3	NA	NA	B6	S_e-1	S1_Assay	STANDARD	SYBR	None	24.8601	25.1488	0.4082	0.1			TRUE	0.0292	TRUE	3	23	79.4598				N	N	N	N
A	3	NA	NA	B7	S_e0	S1_Assay	STANDARD	SYBR	None	20.9558	20.9751	0.0272	1			TRUE	0.0292	TRUE	3	19	79.3009				N	N	N	N
A	3	NA	NA	B8	S_e0	S1_Assay	STANDARD	SYBR	None	20.9943	20.9751	0.0272	1			TRUE	0.0292	TRUE	3	19	79.3009				N	N	N	N
A	3	NA	NA	B9	S_e+1	S1_Assay	STANDARD	SYBR	None	17.2032	17.0863	0.1654	10			TRUE	0.0292	TRUE	3	14	79.9016				N	N	N	N
A	3	NA	NA	B10	S_e+1	S1_Assay	STANDARD	SYBR	None	16.9693	17.0863	0.1654	10			TRUE	0.0292	TRUE	3	15	79.7524				N	N	N	N
A	3	NA	NA	B11	SS_Clear09_0W	S1_Assay	UNKNOWN	SYBR	None	30.5543	30.5683	0.0198	0.003	0.003	0	TRUE	0.0292	TRUE	3	28	72.5896	79.452	76.9159		N	N	N	Y
A	3	NA	NA	B12	SS_Clear09_0W	S1_Assay	UNKNOWN	SYBR	None	30.5822	30.5683	0.0198	0.003	0.003	0	TRUE	0.0292	TRUE	3	28	75.4241				N	N	N	N
A	3	NA	NA	C1	D_NTC	D1_Assay	NTC	SYBR	None	36.7945						TRUE	0.0247	TRUE	3	34	63.9332	71.542	82.4332		N	N	N	Y
A	3	NA	NA	C2	D_NTC	D1_Assay	NTC	SYBR	None	32.5111						TRUE	0.0247	TRUE	3	31	77.5098	73.9291	66.3203		Y	N	N	Y
A	3	NA	NA	C3	D_e-2	D1_Assay	STANDARD	SYBR	None	30.6036	30.4051	0.2807	0.01			TRUE	0.0247	TRUE	3	28	73.0381				N	N	N	N
A	3	NA	NA	C4	D_e-2	D1_Assay	STANDARD	SYBR	None	30.2067	30.4051	0.2807	0.01			TRUE	0.0247	TRUE	3	29	73.4857				N	N	N	N
A	3	NA	NA	C5	D_e-1	D1_Assay	STANDARD	SYBR	None	27.8861	27.5357	0.4956	0.1			TRUE	0.0247	TRUE	3	26	73.0436				N	N	N	N
A	3	NA	NA	C6	D_e-1	D1_Assay	STANDARD	SYBR	None	27.1852	27.5357	0.4956	0.1			TRUE	0.0247	TRUE	3	25	73.1928				N	N	N	N
A	3	NA	NA	C7	D_e0	D1_Assay	STANDARD	SYBR	None	24.2682	23.9413	0.4622	1			TRUE	0.0247	TRUE	3	22	72.886				N	N	N	N
A	3	NA	NA	C8	D_e0	D1_Assay	STANDARD	SYBR	None	23.6145	23.9413	0.4622	1			TRUE	0.0247	TRUE	3	22	73.0352				N	N	N	N
A	3	NA	NA	C9	D_e+1	D1_Assay	STANDARD	SYBR	None	18.5673	18.5584	0.0126	10			TRUE	0.0247	TRUE	3	16	73.6355				N	N	N	N
A	3	NA	NA	C10	D_e+1	D1_Assay	STANDARD	SYBR	None	18.5494	18.5584	0.0126	10			TRUE	0.0247	TRUE	3	16	73.6355				N	N	N	N
A	3	NA	NA	C11	SS_Clear09_0W	D1_Assay	UNKNOWN	SYBR	None	35.2947	34.5564	1.0442	0.0008	0.0013	0.0008	TRUE	0.0247	TRUE	3	33	71.5453				N	Y	N	N
A	3	NA	NA	C12	SS_Clear09_0W	D1_Assay	UNKNOWN	SYBR	None	33.818	34.5564	1.0442	0.0019	0.0013	0.0008	TRUE	0.0247	TRUE	3	31	73.0371	79.452	65.4287		N	Y	N	Y
A	3	NA	NA	D1	SD_White18_0W	A1_Assay	UNKNOWN	SYBR	None	23.8103	23.9584	0.2094	2.1758	1.9628	0.3012	TRUE	0.0288	TRUE	3	20	77.2114				N	N	N	N
A	3	NA	NA	D2	SD_White18_0W	A1_Assay	UNKNOWN	SYBR	None	24.1065	23.9584	0.2094	1.7498	1.9628	0.3012	TRUE	0.0288	TRUE	3	21	77.2114				N	N	N	N
A	3	NA	NA	D3	DS_Yellow23_0W	A1_Assay	UNKNOWN	SYBR	None	36.3921	37.7424	1.9096	0.0002	0.0001	0.0001	TRUE	0.0288	TRUE	3	34	75.4252	64.2358	79.7517		N	Y	N	Y
A	3	NA	NA	D4	DS_Yellow23_0W	A1_Assay	UNKNOWN	SYBR	None	39.0927	37.7424	1.9096	0	0.0001	0.0001	TRUE	0.0288	TRUE	3	35	71.6954	63.3406			N	Y	N	Y
A	3	NA	NA	D5	DD_Red15_0W	A1_Assay	UNKNOWN	SYBR	None	36.1894	35.2368	1.3472	0.0002	0.0006	0.0005	TRUE	0.0288	TRUE	3	34	76.7739	64.3893			N	Y	N	Y
A	3	NA	NA	D6	DD_Red15_0W	A1_Assay	UNKNOWN	SYBR	None	34.2842	35.2368	1.3472	0.001	0.0006	0.0005	TRUE	0.0288	TRUE	3	32	76.7739	66.4782			N	Y	N	Y
C	3	NA	NA	D7	SD_White14_1W	A1_Assay	UNKNOWN	SYBR	None	20.6653	20.6573	0.0112	22.0055	22.1347	0.1828	TRUE	0.0288	TRUE	3	17	77.0631				N	N	N	N
C	3	NA	NA	D8	SD_White14_1W	A1_Assay	UNKNOWN	SYBR	None	20.6494	20.6573	0.0112	22.264	22.1347	0.1828	TRUE	0.0288	TRUE	3	18	77.0631				N	N	N	N
A	3	NA	NA	D9	SS_Clear09_4W	A1_Assay	UNKNOWN	SYBR	None	23.8236	23.8552	0.0447	2.1547	2.1057	0.0693	TRUE	0.0288	TRUE	3	20	77.2161				N	N	N	N
A	3	NA	NA	D10	SS_Clear09_4W	A1_Assay	UNKNOWN	SYBR	None	23.8868	23.8552	0.0447	2.0568	2.1057	0.0693	TRUE	0.0288	TRUE	3	20	77.2161				N	N	N	N
A	3	NA	NA	D11	SD_White18_4W	A1_Assay	UNKNOWN	SYBR	None	28.1983	28.3764	0.2518	0.0862	0.0763	0.0141	TRUE	0.0288	TRUE	3	26	77.2143				N	N	N	N
A	3	NA	NA	D12	SD_White18_4W	A1_Assay	UNKNOWN	SYBR	None	28.5544	28.3764	0.2518	0.0663	0.0763	0.0141	TRUE	0.0288	TRUE	3	25	77.3635	66.0255			N	N	N	Y
A	3	NA	NA	E1	SD_White18_0W	S1_Assay	UNKNOWN	SYBR	None	28.7265	28.2477	0.6772	0.0091	0.0127	0.0051	TRUE	0.0292	TRUE	3	25	76.913	79.1509			N	Y	N	Y
A	3	NA	NA	E2	SD_White18_0W	S1_Assay	UNKNOWN	SYBR	None	27.7688	28.2477	0.6772	0.0163	0.0127	0.0051	TRUE	0.0292	TRUE	3	25	76.6146				N	Y	N	N
A	3	NA	NA	E3	DS_Yellow23_0W	S1_Assay	UNKNOWN	SYBR	None	31.7055	30.8146	1.26	0.0015	0.003	0.0021	TRUE	0.0292	TRUE	3	29	79.7517	65.5785			N	Y	N	Y
A	3	NA	NA	E4	DS_Yellow23_0W	S1_Assay	UNKNOWN	SYBR	None	29.9236	30.8146	1.26	0.0044	0.003	0.0021	TRUE	0.0292	TRUE	3	28	73.1873				N	Y	N	N
A	3	NA	NA	E5	DD_Red15_0W	S1_Assay	UNKNOWN	SYBR	None	31.6938	31.046	0.9162	0.0015	0.0024	0.0013	TRUE	0.0292	TRUE	3	29	74.9834	79.1613			N	Y	N	Y
A	3	NA	NA	E6	DD_Red15_0W	S1_Assay	UNKNOWN	SYBR	None	30.3981	31.046	0.9162	0.0033	0.0024	0.0013	TRUE	0.0292	TRUE	3	28	73.0436				N	Y	N	N
C	3	NA	NA	E7	SD_White14_1W	S1_Assay	UNKNOWN	SYBR	None	18.2255	18.2291	0.005	5.3568	5.3454	0.0162	TRUE	0.0292	TRUE	3	15	79.1517				N	N	N	N
C	3	NA	NA	E8	SD_White14_1W	S1_Assay	UNKNOWN	SYBR	None	18.2326	18.2291	0.005	5.334	5.3454	0.0162	TRUE	0.0292	TRUE	3	15	79.1517				N	N	N	N
A	3	NA	NA	E9	SS_Clear09_4W	S1_Assay	UNKNOWN	SYBR	None	29.1218	29.1668	0.0637	0.0072	0.007	0.0003	TRUE	0.0292	TRUE	3	25	74.3815	79.454			N	N	N	Y
A	3	NA	NA	E10	SS_Clear09_4W	S1_Assay	UNKNOWN	SYBR	None	29.2119	29.1668	0.0637	0.0068	0.007	0.0003	TRUE	0.0292	TRUE	3	25	73.4863	79.454	67.5187		N	N	N	Y
A	3	NA	NA	E11	SD_White18_4W	S1_Assay	UNKNOWN	SYBR	None	32.4582	34.7525	3.2447	0.0009	0.0005	0.0006	TRUE	0.0292	TRUE	3	30	73.1863				N	Y	N	N
A	3	NA	NA	E12	SD_White18_4W	S1_Assay	UNKNOWN	SYBR	None	37.0468	34.7525	3.2447	0.0001	0.0005	0.0006	TRUE	0.0292	TRUE	3	34	73.9322	66.1747			N	Y	N	Y
A	3	NA	NA	F1	SD_White18_0W	D1_Assay	UNKNOWN	SYBR	None	34.731	36.0405	1.8519	0.0011	0.0007	0.0006	TRUE	0.0247	TRUE	3	32	74.5259	65.7235			N	Y	N	Y
A	3	NA	NA	F2	SD_White18_0W	D1_Assay	UNKNOWN	SYBR	None	37.35	36.0405	1.8519	0.0002	0.0007	0.0006	TRUE	0.0247	TRUE	3	35	73.9291	77.8082	67.0662		N	Y	N	Y
A	3	NA	NA	F3	DS_Yellow23_0W	D1_Assay	UNKNOWN	SYBR	None	19.2482	19.2706	0.0317	9.9513	9.8216	0.1833	TRUE	0.0247	TRUE	3	17	73.6349				N	N	N	N
A	3	NA	NA	F4	DS_Yellow23_0W	D1_Assay	UNKNOWN	SYBR	None	19.2931	19.2706	0.0317	9.692	9.8216	0.1833	TRUE	0.0247	TRUE	3	17	73.6349				N	N	N	N
A	3	NA	NA	F5	DD_Red15_0W	D1_Assay	UNKNOWN	SYBR	None	17.7609	17.7934	0.046	23.8745	23.4267	0.6334	TRUE	0.0247	TRUE	3	15	73.342				N	N	N	N
A	3	NA	NA	F6	DD_Red15_0W	D1_Assay	UNKNOWN	SYBR	None	17.8259	17.7934	0.046	22.9788	23.4267	0.6334	TRUE	0.0247	TRUE	3	15	73.342				N	N	N	N
C	3	NA	NA	F7	SD_White14_1W	D1_Assay	UNKNOWN	SYBR	None	30.8812	31.0308	0.2116	0.0106	0.0097	0.0012	TRUE	0.0247	TRUE	3	28	72.886	81.837			N	N	N	Y
C	3	NA	NA	F8	SD_White14_1W	D1_Assay	UNKNOWN	SYBR	None	31.1804	31.0308	0.2116	0.0089	0.0097	0.0012	TRUE	0.0247	TRUE	3	29	71.5433				N	N	N	N
A	3	NA	NA	F9	SS_Clear09_4W	D1_Assay	UNKNOWN	SYBR	None	36.9779	36.9875	0.0135	0.0003	0.0003	0	TRUE	0.0247	TRUE	3	34	73.6355	78.2605	67.0711		N	N	N	Y
A	3	NA	NA	F10	SS_Clear09_4W	D1_Assay	UNKNOWN	SYBR	None	36.9971	36.9875	0.0135	0.0003	0.0003	0	TRUE	0.0247	TRUE	3	34	73.6355	78.2605	66.3251		N	N	N	Y
A	3	NA	NA	F11	SD_White18_4W	D1_Assay	UNKNOWN	SYBR	None	Undetermined						TRUE	0.0247	TRUE	3	39	64.832	78.8553			N	N	Y	Y
A	3	NA	NA	F12	SD_White18_4W	D1_Assay	UNKNOWN	SYBR	None	Undetermined						TRUE	0.0247	TRUE	3	39	65.2796	79.0045	89.4474		N	N	Y	Y
A	3	NA	NA	G1	DS_Yellow23_1W	A1_Assay	UNKNOWN	SYBR	None	35.6629	36.3264	0.9383	0.0004	0.0002	0.0002	TRUE	0.0288	TRUE	3	33	77.0622	64.6791			N	Y	N	Y
A	3	NA	NA	G2	DS_Yellow23_1W	A1_Assay	UNKNOWN	SYBR	None	36.9899	36.3264	0.9383	0.0001	0.0002	0.0002	TRUE	0.0288	TRUE	3	35	76.3163	63.9332			N	Y	N	Y
A	3	NA	NA	G3																					N	N	N	N
A	3	NA	NA	G4																					N	N	N	N
A	3	NA	NA	G5	DD_Red15_4W	A1_Assay	UNKNOWN	SYBR	None	35.5123	35.2337	0.394	0.0004	0.0005	0.0001	TRUE	0.0288	TRUE	3	33	77.8184	64.5385			N	N	N	Y
A	3	NA	NA	G6	DD_Red15_4W	A1_Assay	UNKNOWN	SYBR	None	34.9551	35.2337	0.394	0.0006	0.0005	0.0001	TRUE	0.0288	TRUE	3	32	77.0724	64.6877			N	N	N	Y
A	3	NA	NA	G7																					N	N	N	N
A	3	NA	NA	G8																					N	N	N	N
C	3	NA	NA	G9	SD_White14_2W	A1_Assay	UNKNOWN	SYBR	None	25.3371	25.3107	0.0374	0.7076	0.7216	0.0199	TRUE	0.0288	TRUE	3	22	77.5145				N	N	N	N
C	3	NA	NA	G10	SD_White14_2W	A1_Assay	UNKNOWN	SYBR	None	25.2842	25.3107	0.0374	0.7357	0.7216	0.0199	TRUE	0.0288	TRUE	3	22	77.5145				N	N	N	N
A	3	NA	NA	G11																					N	N	N	N
A	3	NA	NA	G12																					N	N	N	N
A	3	NA	NA	H1	DS_Yellow23_1W	S1_Assay	UNKNOWN	SYBR	None	28.6741	28.8201	0.2065	0.0094	0.0087	0.0011	TRUE	0.0292	TRUE	3	26	79.5985	72.4372	76.7638		N	N	N	Y
A	3	NA	NA	H2	DS_Yellow23_1W	S1_Assay	UNKNOWN	SYBR	None	28.9661	28.8201	0.2065	0.0079	0.0087	0.0011	TRUE	0.0292	TRUE	3	27	79.4493				N	N	N	N
A	3	NA	NA	H3	DS_Yellow23_1W	D1_Assay	UNKNOWN	SYBR	None	27.2606	26.9881	0.3854	0.0892	0.1061	0.0238	TRUE	0.0247	TRUE	3	25	73.7841				N	N	N	N
A	3	NA	NA	H4	DS_Yellow23_1W	D1_Assay	UNKNOWN	SYBR	None	26.7156	26.9881	0.3854	0.1229	0.1061	0.0238	TRUE	0.0247	TRUE	3	25	73.7841				N	N	N	N
A	3	NA	NA	H5	DD_Red15_4W	S1_Assay	UNKNOWN	SYBR	None	29.7035	29.535	0.2382	0.0051	0.0056	0.0008	TRUE	0.0292	TRUE	3	27	72.7452	79.3105	76.6247		N	N	N	Y
A	3	NA	NA	H6	DD_Red15_4W	S1_Assay	UNKNOWN	SYBR	None	29.3666	29.535	0.2382	0.0062	0.0056	0.0008	TRUE	0.0292	TRUE	3	27	79.3105	72.7452			N	N	N	Y
A	3	NA	NA	H7	DD_Red15_4W	D1_Assay	UNKNOWN	SYBR	None	18.4877	18.6352	0.2086	15.5674	14.3272	1.7538	TRUE	0.0247	TRUE	3	16	73.1843				N	N	N	N
A	3	NA	NA	H8	DD_Red15_4W	D1_Assay	UNKNOWN	SYBR	None	18.7826	18.6352	0.2086	13.0871	14.3272	1.7538	TRUE	0.0247	TRUE	3	16	73.1843				N	N	N	N
C	3	NA	NA	H9	SD_White14_2W	S1_Assay	UNKNOWN	SYBR	None	19.1347	19.1428	0.0114	3.085	3.07	0.0213	TRUE	0.0292	TRUE	3	15	77.3653	79.6032			N	N	N	Y
C	3	NA	NA	H10	SD_White14_2W	S1_Assay	UNKNOWN	SYBR	None	19.1508	19.1428	0.0114	3.0549	3.07	0.0213	TRUE	0.0292	TRUE	3	15	77.3653	79.6032			N	N	N	Y
C	3	NA	NA	H11	SD_White14_2W	D1_Assay	UNKNOWN	SYBR	None	34.6593	34.3433	0.4469	0.0011	0.0014	0.0004	TRUE	0.0247	TRUE	3	30	71.9928				N	N	N	N
C	3	NA	NA	H12	SD_White14_2W	D1_Assay	UNKNOWN	SYBR	None	34.0273	34.3433	0.4469	0.0017	0.0014	0.0004	TRUE	0.0247	TRUE	3	29	72.142				N	N	N	N
A	4	NA	NA	A1	A_NTC	A1_Assay	NTC	SYBR	None	33.8063						TRUE	0.1476	TRUE	3	29	80.9503	71.7086			Y	N	N	N	Y
A	4	NA	NA	A2	A_NTC	A1_Assay	NTC	SYBR	None	32.9851						TRUE	0.1476	TRUE	3	28	72.0067	80.6522			Y	N	N	N	Y
A	4	NA	NA	A3	A_e-2	A1_Assay	STANDARD	SYBR	None	33.4718	33.4882	0.0233	0.01			TRUE	0.1476	TRUE	3	29	73.5026	78.272	83.0414		N	N	N	N	Y
A	4	NA	NA	A4	A_e-2	A1_Assay	STANDARD	SYBR	None	33.5047	33.4882	0.0233	0.01			TRUE	0.1476	TRUE	3	29	77.8249	83.3395	72.4593		N	N	N	N	Y
A	4	NA	NA	A5	A_e-1	A1_Assay	STANDARD	SYBR	None	30.4297	30.2216	0.2943	0.1			TRUE	0.1476	TRUE	3	26	77.0883				N	N	N	N	N
A	4	NA	NA	A6	A_e-1	A1_Assay	STANDARD	SYBR	None	30.0135	30.2216	0.2943	0.1			TRUE	0.1476	TRUE	3	25	76.3431				N	N	N	N	N
A	4	NA	NA	A7	A_e0	A1_Assay	STANDARD	SYBR	None	27.1299	27.1139	0.0226	1			TRUE	0.1476	TRUE	3	22	76.7786				N	N	N	N	N
A	4	NA	NA	A8	A_e0	A1_Assay	STANDARD	SYBR	None	27.0979	27.1139	0.0226	1			TRUE	0.1476	TRUE	3	22	76.7786				N	N	N	N	N
A	4	NA	NA	A9	A_e+1	A1_Assay	STANDARD	SYBR	None	24.2365	24.211	0.036	10			TRUE	0.1476	TRUE	3	19	77.6785				N	N	N	N	N
A	4	NA	NA	A10	A_e+1	A1_Assay	STANDARD	SYBR	None	24.1855	24.211	0.036	10			TRUE	0.1476	TRUE	3	19	77.6785				N	N	N	N	N
A	4	NA	NA	A11	SS_Clear18_0W	A1_Assay	UNKNOWN	SYBR	None	31.7886	31.5999	0.2668	0.0332	0.0385	0.0076	TRUE	0.1476	TRUE	3	27	77.078				N	N	N	N	N
A	4	NA	NA	A12	SS_Clear18_0W	A1_Assay	UNKNOWN	SYBR	None	31.4112	31.5999	0.2668	0.0439	0.0385	0.0076	TRUE	0.1476	TRUE	3	25	77.078				N	N	N	N	N
A	4	NA	NA	B1	S_NTC	S1_Assay	NTC	SYBR	None	31.8458						TRUE	0.1724	TRUE	3	27	73.3483				Y	N	N	N	N
A	4	NA	NA	B2	S_NTC	S1_Assay	NTC	SYBR	None	32.2723						TRUE	0.1724	TRUE	3	27	73.9445				Y	N	N	N	N
A	4	NA	NA	B3	S_e-2	S1_Assay	STANDARD	SYBR	None	31.1794	30.9019	0.3925	0.01			TRUE	0.1724	TRUE	3	26	73.0554	79.6134	77.3777		N	N	N	N	Y
A	4	NA	NA	B4	S_e-2	S1_Assay	STANDARD	SYBR	None	30.6243	30.9019	0.3925	0.01			TRUE	0.1724	TRUE	3	26	79.6134	73.3535			N	N	N	N	Y
A	4	NA	NA	B5	S_e-1	S1_Assay	STANDARD	SYBR	None	27.9997	27.3657	0.8967	0.1			TRUE	0.1724	TRUE	3	23	79.3242				N	Y	N	N	N
A	4	NA	NA	B6	S_e-1	S1_Assay	STANDARD	SYBR	None	26.7316	27.3657	0.8967	0.1			TRUE	0.1724	TRUE	3	22	79.3242				N	Y	N	N	N
A	4	NA	NA	B7	S_e0	S1_Assay	STANDARD	SYBR	None	23.7545	23.609	0.2057	1			TRUE	0.1724	TRUE	3	19	79.3124				N	N	N	N	N
A	4	NA	NA	B8	S_e0	S1_Assay	STANDARD	SYBR	None	23.4636	23.609	0.2057	1			TRUE	0.1724	TRUE	3	19	79.3124				N	N	N	N	N
A	4	NA	NA	B9	S_e+1	S1_Assay	STANDARD	SYBR	None	19.381	19.3528	0.0399	10			TRUE	0.1724	TRUE	3	15	79.9143				N	N	N	N	N
A	4	NA	NA	B10	S_e+1	S1_Assay	STANDARD	SYBR	None	19.3246	19.3528	0.0399	10			TRUE	0.1724	TRUE	3	15	79.9143				N	N	N	N	N
A	4	NA	NA	B11	SS_Clear18_0W	S1_Assay	UNKNOWN	SYBR	None	19.5118	19.4687	0.0611	10.2119	10.4832	0.3837	TRUE	0.1724	TRUE	3	14	79.6121				N	N	N	N	N
A	4	NA	NA	B12	SS_Clear18_0W	S1_Assay	UNKNOWN	SYBR	None	19.4255	19.4687	0.0611	10.7546	10.4832	0.3837	TRUE	0.1724	TRUE	3	13	79.6121				N	N	N	N	N
A	4	NA	NA	C1	D_NTC	D1_Assay	NTC	SYBR	None	34.6003						TRUE	0.0524	TRUE	3	32	77.0747				Y	N	N	N	N
A	4	NA	NA	C2	D_NTC	D1_Assay	NTC	SYBR	None	37.1018						TRUE	0.0524	TRUE	3	34	63.9576	83.9314			N	N	N	N	Y
A	4	NA	NA	C3	D_e-2	D1_Assay	STANDARD	SYBR	None	30.7364	31.011	0.3884	0.01			TRUE	0.0524	TRUE	3	28	73.3535				N	N	N	N	N
A	4	NA	NA	C4	D_e-2	D1_Assay	STANDARD	SYBR	None	31.2857	31.011	0.3884	0.01			TRUE	0.0524	TRUE	3	28	73.3535	79.3153			N	N	N	N	Y
A	4	NA	NA	C5	D_e-1	D1_Assay	STANDARD	SYBR	None	29.4198	28.7777	0.9081	0.1			TRUE	0.0524	TRUE	3	26	73.0638				N	Y	N	N	N
A	4	NA	NA	C6	D_e-1	D1_Assay	STANDARD	SYBR	None	28.1356	28.7777	0.9081	0.1			TRUE	0.0524	TRUE	3	25	73.0638				N	Y	N	N	N
A	4	NA	NA	C7	D_e0	D1_Assay	STANDARD	SYBR	None	24.9048	24.9165	0.0165	1			TRUE	0.0524	TRUE	3	22	73.0523				N	N	N	N	N
A	4	NA	NA	C8	D_e0	D1_Assay	STANDARD	SYBR	None	24.9282	24.9165	0.0165	1			TRUE	0.0524	TRUE	3	22	72.9032				N	N	N	N	N
A	4	NA	NA	C9	D_e+1	D1_Assay	STANDARD	SYBR	None	19.7337	19.6655	0.0964	10			TRUE	0.0524	TRUE	3	16	73.6541				N	N	N	N	N
A	4	NA	NA	C10	D_e+1	D1_Assay	STANDARD	SYBR	None	19.5973	19.6655	0.0964	10			TRUE	0.0524	TRUE	3	16	73.6541				N	N	N	N	N
A	4	NA	NA	C11	SS_Clear18_0W	D1_Assay	UNKNOWN	SYBR	None	Undetermined						TRUE	0.0524	TRUE	3	39	77.9724	65.6001			N	N	N	Y	Y
A	4	NA	NA	C12	SS_Clear18_0W	D1_Assay	UNKNOWN	SYBR	None	Undetermined						TRUE	0.0524	TRUE	3	39	77.8233	66.7926			N	N	N	Y	Y
A	4	NA	NA	D1	SS_Clear25_0W	A1_Assay	UNKNOWN	SYBR	None	6.8901	8.5346	2.3258	3700725.75	2010378.375	2390512	TRUE	0.1476	TRUE	1	2	77.5219				N	Y	N	N	N
A	4	NA	NA	D2	SS_Clear25_0W	A1_Assay	UNKNOWN	SYBR	None	10.1792	8.5346	2.3258	320031.0938	2010378.375	2390512	TRUE	0.1476	TRUE	1	2	77.3729				N	Y	N	N	N
A	4	NA	NA	D3	SD_White20_0W	A1_Assay	UNKNOWN	SYBR	None	Undetermined						TRUE	0.1476	TRUE	3	39	63.6656				N	N	Y	Y	N
A	4	NA	NA	D4	SD_White20_0W	A1_Assay	UNKNOWN	SYBR	None	Undetermined						TRUE	0.1476	TRUE	3	39	63.8147				N	N	Y	Y	N
A	4	NA	NA	D5	DS_Yellow25_0W	A1_Assay	UNKNOWN	SYBR	None	35.8781	35.9306	0.0743	0.0016	0.0015	0.0001	TRUE	0.1476	TRUE	3	31	78.1318	65.3128			N	N	N	N	Y
A	4	NA	NA	D6	DS_Yellow25_0W	A1_Assay	UNKNOWN	SYBR	None	35.9832	35.9306	0.0743	0.0015	0.0015	0.0001	TRUE	0.1476	TRUE	3	31	77.2374	71.2751			N	N	N	N	Y
A	4	NA	NA	D7	DD_Red09_0W	A1_Assay	UNKNOWN	SYBR	None	36.9619	36.7915	0.241	0.0007	0.0008	0.0001	TRUE	0.1476	TRUE	3	32	76.3314	64.4073			N	N	N	N	Y
A	4	NA	NA	D8	DD_Red09_0W	A1_Assay	UNKNOWN	SYBR	None	36.6211	36.7915	0.241	0.0009	0.0008	0.0001	TRUE	0.1476	TRUE	3	32	77.3748	65.8978			N	N	N	N	Y
A	4	NA	NA	D9	SS_Clear18_4W	A1_Assay	UNKNOWN	SYBR	None	28.5876	28.632	0.0627	0.3591	0.3477	0.0162	TRUE	0.1476	TRUE	3	24	76.6352				N	N	N	N	N
A	4	NA	NA	D10	SS_Clear18_4W	A1_Assay	UNKNOWN	SYBR	None	28.6764	28.632	0.0627	0.3362	0.3477	0.0162	TRUE	0.1476	TRUE	3	23	76.6352				N	N	N	N	N
A	4	NA	NA	D11	SS_Clear25_4W	A1_Assay	UNKNOWN	SYBR	None	29.586	29.539	0.0665	0.1708	0.177	0.0088	TRUE	0.1476	TRUE	3	25	77.078				N	N	N	N	N
A	4	NA	NA	D12	SS_Clear25_4W	A1_Assay	UNKNOWN	SYBR	None	29.492	29.539	0.0665	0.1832	0.177	0.0088	TRUE	0.1476	TRUE	3	25	77.078				N	N	N	N	N
A	4	NA	NA	E1	SS_Clear25_0W	S1_Assay	UNKNOWN	SYBR	None	8.89	10.0136	1.589	5956.3613	3752.2727	3117.052	TRUE	0.1724	TRUE	1	2	79.4597				N	Y	N	N	N
A	4	NA	NA	E2	SS_Clear25_0W	S1_Assay	UNKNOWN	SYBR	None	11.1372	10.0136	1.589	1548.1842	3752.2727	3117.052	TRUE	0.1724	TRUE	1	2	79.4597				N	Y	N	N	N
A	4	NA	NA	E3	SD_White20_0W	S1_Assay	UNKNOWN	SYBR	None	Undetermined						TRUE	0.1724	TRUE	3	39	63.8147				N	N	Y	Y	N
A	4	NA	NA	E4	SD_White20_0W	S1_Assay	UNKNOWN	SYBR	None	Undetermined						TRUE	0.1724	TRUE	3	39	64.1128				N	N	Y	Y	N
A	4	NA	NA	E5	DS_Yellow25_0W	S1_Assay	UNKNOWN	SYBR	None	32.0902	32.0239	0.0938	0.0054	0.0056	0.0003	TRUE	0.1724	TRUE	3	27	72.7657				N	N	N	N	N
A	4	NA	NA	E6	DS_Yellow25_0W	S1_Assay	UNKNOWN	SYBR	None	31.9576	32.0239	0.0938	0.0059	0.0056	0.0003	TRUE	0.1724	TRUE	3	27	73.0638				N	N	N	N	N
A	4	NA	NA	E7	DD_Red09_0W	S1_Assay	UNKNOWN	SYBR	None	28.9358	28.945	0.0131	0.0359	0.0357	0.0003	TRUE	0.1724	TRUE	3	24	79.1634	72.307	76.3314		N	N	N	N	Y
A	4	NA	NA	E8	DD_Red09_0W	S1_Assay	UNKNOWN	SYBR	None	28.9543	28.945	0.0131	0.0355	0.0357	0.0003	TRUE	0.1724	TRUE	3	24	79.1634	72.307	76.4805		N	N	N	N	Y
A	4	NA	NA	E9	SS_Clear18_4W	S1_Assay	UNKNOWN	SYBR	None	33.2844	32.8622	0.5971	0.0026	0.0035	0.0012	TRUE	0.1724	TRUE	3	28	72.7598				N	Y	N	N	N
A	4	NA	NA	E10	SS_Clear18_4W	S1_Assay	UNKNOWN	SYBR	None	32.4399	32.8622	0.5971	0.0044	0.0035	0.0012	TRUE	0.1724	TRUE	3	27	73.6541				N	Y	N	N	N
A	4	NA	NA	E11	SS_Clear25_4W	S1_Assay	UNKNOWN	SYBR	None	22.5193	21.9587	0.7928	1.6826	2.489	1.1405	TRUE	0.1724	TRUE	3	17	77.078	79.6121			N	Y	N	N	Y
A	4	NA	NA	E12	SS_Clear25_4W	S1_Assay	UNKNOWN	SYBR	None	21.3981	21.9587	0.7928	3.2955	2.489	1.1405	TRUE	0.1724	TRUE	3	15	79.7611	77.078	72.0098		N	Y	N	N	Y
A	4	NA	NA	F1	SS_Clear25_0W	D1_Assay	UNKNOWN	SYBR	None	30.3015	29.8335	0.6618	0.0245	0.0339	0.0133	TRUE	0.0524	TRUE	3	17	73.0502				N	Y	N	N	N
A	4	NA	NA	F2	SS_Clear25_0W	D1_Assay	UNKNOWN	SYBR	None	29.3655	29.8335	0.6618	0.0433	0.0339	0.0133	TRUE	0.0524	TRUE	3	17	72.9011	77.5219			N	Y	N	N	Y
A	4	NA	NA	F3	SD_White20_0W	D1_Assay	UNKNOWN	SYBR	None	Undetermined						TRUE	0.0524	TRUE	3	39	63.6656				N	N	Y	Y	N
A	4	NA	NA	F4	SD_White20_0W	D1_Assay	UNKNOWN	SYBR	None	Undetermined						TRUE	0.0524	TRUE	3	39	64.1128				N	N	Y	Y	N
A	4	NA	NA	F5	DS_Yellow25_0W	D1_Assay	UNKNOWN	SYBR	None	17.8953	17.8341	0.0865	46.032	47.8078	2.5113	TRUE	0.0524	TRUE	3	15	73.2128				N	N	N	N	N
A	4	NA	NA	F6	DS_Yellow25_0W	D1_Assay	UNKNOWN	SYBR	None	17.773	17.8341	0.0865	49.5836	47.8078	2.5113	TRUE	0.0524	TRUE	3	14	73.2128				N	N	N	N	N
A	4	NA	NA	F7	DD_Red09_0W	D1_Assay	UNKNOWN	SYBR	None	18.8648	18.9941	0.1829	25.5401	23.6834	2.6259	TRUE	0.0524	TRUE	3	15	73.0523				N	N	N	N	N
A	4	NA	NA	F8	DD_Red09_0W	D1_Assay	UNKNOWN	SYBR	None	19.1234	18.9941	0.1829	21.8266	23.6834	2.6259	TRUE	0.0524	TRUE	3	15	73.0523				N	N	N	N	N
A	4	NA	NA	F9	SS_Clear18_4W	D1_Assay	UNKNOWN	SYBR	None	Undetermined						TRUE	0.0524	TRUE	3	39	78.1257	66.7978			N	N	N	Y	Y
A	4	NA	NA	F10	SS_Clear18_4W	D1_Assay	UNKNOWN	SYBR	None	Undetermined						TRUE	0.0524	TRUE	3	39	78.2747	66.0525			N	N	N	Y	Y
A	4	NA	NA	F11	SS_Clear25_4W	D1_Assay	UNKNOWN	SYBR	None	Undetermined						TRUE	0.0524	TRUE	3	39	64.5566	78.8667			N	N	N	Y	Y
A	4	NA	NA	F12	SS_Clear25_4W	D1_Assay	UNKNOWN	SYBR	None	Undetermined						TRUE	0.0524	TRUE	3	39	64.8548	78.8667	69.3267		N	N	N	Y	Y
A	4	NA	NA	G1	SD_White20_4W	A1_Assay	UNKNOWN	SYBR	None	23.6074	23.6468	0.0557	14.6202	14.2041	0.5886	TRUE	0.1476	TRUE	3	17	77.2238				N	N	N	N	N
A	4	NA	NA	G2	SD_White20_4W	A1_Assay	UNKNOWN	SYBR	None	23.6862	23.6468	0.0557	13.7879	14.2041	0.5886	TRUE	0.1476	TRUE	3	18	77.0747				N	N	N	N	N
A	4	NA	NA	G3																					N	N	N	N	N
A	4	NA	NA	G4																					N	N	N	N	N
A	4	NA	NA	G5	DS_Yellow25_1W	A1_Assay	UNKNOWN	SYBR	None	Undetermined						TRUE	0.1476	TRUE	3	39	61.4373				N	N	Y	Y	N
A	4	NA	NA	G6	DS_Yellow25_1W	A1_Assay	UNKNOWN	SYBR	None	Undetermined						TRUE	0.1476	TRUE	3	39	60.9901	63.375			N	N	Y	Y	Y
A	4	NA	NA	G7																					N	N	N	N	N
A	4	NA	NA	G8																					N	N	N	N	N
A	4	NA	NA	G9	DD_Red09_4W	A1_Assay	UNKNOWN	SYBR	None	35.9819	36.4793	0.7034	0.0015	0.0011	0.0005	TRUE	0.1476	TRUE	3	31	77.3804	65.3073			N	Y	N	N	Y
A	4	NA	NA	G10	DD_Red09_4W	A1_Assay	UNKNOWN	SYBR	None	36.9767	36.4793	0.7034	0.0007	0.0011	0.0005	TRUE	0.1476	TRUE	3	32	77.3804	64.8601			N	Y	N	N	Y
A	4	NA	NA	G11																					N	N	N	N	N
A	4	NA	NA	G12																					N	N	N	N	N
A	4	NA	NA	H1	SD_White20_4W	S1_Assay	UNKNOWN	SYBR	None	26.4989	26.4981	0.0011	0.1548	0.1548	0.0001	TRUE	0.1724	TRUE	3	21	79.3106	77.0747			N	N	N	N	Y
A	4	NA	NA	H2	SD_White20_4W	S1_Assay	UNKNOWN	SYBR	None	26.4974	26.4981	0.0011	0.1549	0.1548	0.0001	TRUE	0.1724	TRUE	3	21	79.4597	76.9257			N	N	N	N	Y
A	4	NA	NA	H3	SD_White20_4W	D1_Assay	UNKNOWN	SYBR	None	31.2912	31.1177	0.2454	0.0134	0.015	0.0022	TRUE	0.0524	TRUE	3	27	73.5026				N	N	N	N	N
A	4	NA	NA	H4	SD_White20_4W	D1_Assay	UNKNOWN	SYBR	None	30.9442	31.1177	0.2454	0.0166	0.015	0.0022	TRUE	0.0524	TRUE	3	27	73.3535	79.4644			N	N	N	N	Y
A	4	NA	NA	H5	DS_Yellow25_1W	S1_Assay	UNKNOWN	SYBR	None	36.8845	36.8845		0.0003	0.0003		TRUE	0.1724	TRUE	3	32	72.7657				N	N	N	N	N
A	4	NA	NA	H6	DS_Yellow25_1W	S1_Assay	UNKNOWN	SYBR	None	Undetermined	36.8845					TRUE	0.1724	TRUE	3	39	64.8656				N	N	N	Y	N
A	4	NA	NA	H7	DS_Yellow25_1W	D1_Assay	UNKNOWN	SYBR	None	Undetermined	39.3693					TRUE	0.0524	TRUE	3	35	72.9032	65.1526			N	N	N	N	Y
A	4	NA	NA	H8	DS_Yellow25_1W	D1_Assay	UNKNOWN	SYBR	None	39.3693	39.3693		0.0001	0.0001		TRUE	0.0524	TRUE	3	35	73.0523	65.3016			N	N	N	N	Y
A	4	NA	NA	H9	DD_Red09_4W	S1_Assay	UNKNOWN	SYBR	None	31.7805	32.041	0.3684	0.0065	0.0056	0.0012	TRUE	0.1724	TRUE	3	27	79.9143	73.207			N	N	N	N	Y
A	4	NA	NA	H10	DD_Red09_4W	S1_Assay	UNKNOWN	SYBR	None	32.3015	32.041	0.3684	0.0048	0.0056	0.0012	TRUE	0.1724	TRUE	3	27	73.356	79.7652			N	N	N	N	Y
A	4	NA	NA	H11	DD_Red09_4W	D1_Assay	UNKNOWN	SYBR	None	15.5274	15.4753	0.0736	194.0413	200.3796	8.9637	TRUE	0.0524	TRUE	3	12	73.7986				N	N	N	N	N
A	4	NA	NA	H12	DD_Red09_4W	D1_Assay	UNKNOWN	SYBR	None	15.4232	15.4753	0.0736	206.7178	200.3796	8.9637	TRUE	0.0524	TRUE	3	11	73.7986				N	N	N	N	N
A	5	NA	NA	A1	A_NTC	A1_Assay	NTC	SYBR	None	30.5627						TRUE	0.0869	TRUE	3	26	82.7258				Y	N	N	N	N
A	5	NA	NA	A2	A_NTC	A1_Assay	NTC	SYBR	None	30.4531						TRUE	0.0869	TRUE	3	27	83.0241	73.1826			Y	N	N	N	Y
A	5	NA	NA	A3	A_e-2	A1_Assay	STANDARD	SYBR	None	29.9848	29.6929	0.4129	0.01			TRUE	0.0869	TRUE	3	26	82.4314	77.9581			N	N	N	N	Y
A	5	NA	NA	A4	A_e-2	A1_Assay	STANDARD	SYBR	None	29.4009	29.6929	0.4129	0.01			TRUE	0.0869	TRUE	3	26	80.7912				N	N	N	N	N
A	5	NA	NA	A5	A_e-1	A1_Assay	STANDARD	SYBR	None	27.1692	26.8285	0.4819	0.1			TRUE	0.0869	TRUE	3	23	78.2629				N	N	N	N	N
A	5	NA	NA	A6	A_e-1	A1_Assay	STANDARD	SYBR	None	26.4877	26.8285	0.4819	0.1			TRUE	0.0869	TRUE	3	22	78.7103				N	N	N	N	N
A	5	NA	NA	A7	A_e0	A1_Assay	STANDARD	SYBR	None	24.1697	24.2199	0.0709	1			TRUE	0.0869	TRUE	3	20	79.5974				N	N	N	N	N
A	5	NA	NA	A8	A_e0	A1_Assay	STANDARD	SYBR	None	24.27	24.2199	0.0709	1			TRUE	0.0869	TRUE	3	20	79.001				N	N	N	N	N
A	5	NA	NA	A9	A_e+1	A1_Assay	STANDARD	SYBR	None							TRUE	0.0869	TRUE	3	20					N	N	N	N	N
A	5	NA	NA	A10	A_e+1	A1_Assay	STANDARD	SYBR	None							TRUE	0.0869	TRUE	3	20					N	N	N	N	N
A	5	NA	NA	A11	SS_Clear10_0W	A1_Assay	UNKNOWN	SYBR	None	31.6	31.0074	0.838	0.0019	0.0036	0.0023	TRUE	0.0869	TRUE	3	27	78.4033				N	Y	N	N	N
A	5	NA	NA	A12	SS_Clear10_0W	A1_Assay	UNKNOWN	SYBR	None	30.4148	31.0074	0.838	0.0053	0.0036	0.0023	TRUE	0.0869	TRUE	3	26	78.4033				N	Y	N	N	N
A	5	NA	NA	B1	S_NTC	S1_Assay	NTC	SYBR	None	27.4877						TRUE	0.0231	TRUE	3	26	74.6738	81.9803			Y	N	N	N	Y
A	5	NA	NA	B2	S_NTC	S1_Assay	NTC	SYBR	None	27.5999						TRUE	0.0231	TRUE	3	26	78.6998	74.2264			Y	N	N	N	Y
A	5	NA	NA	B3	S_e-2	S1_Assay	STANDARD	SYBR	None	26.9334	26.4476	0.687	0.01			TRUE	0.0231	TRUE	3	25	81.2385	74.5286			N	Y	N	N	Y
A	5	NA	NA	B4	S_e-2	S1_Assay	STANDARD	SYBR	None	25.9618	26.4476	0.687	0.01			TRUE	0.0231	TRUE	3	24	81.3876	74.3795			N	Y	N	N	Y
A	5	NA	NA	B5	S_e-1	S1_Assay	STANDARD	SYBR	None	24.2151	23.6831	0.7524	0.1			TRUE	0.0231	TRUE	3	22	80.7978				N	Y	N	N	N
A	5	NA	NA	B6	S_e-1	S1_Assay	STANDARD	SYBR	None	23.1511	23.6831	0.7524	0.1			TRUE	0.0231	TRUE	3	21	80.9469				N	Y	N	N	N
A	5	NA	NA	B7	S_e0	S1_Assay	STANDARD	SYBR	None	19.9334	19.9465	0.0185	1			TRUE	0.0231	TRUE	3	18	80.7902				N	N	N	N	N
A	5	NA	NA	B8	S_e0	S1_Assay	STANDARD	SYBR	None	19.9596	19.9465	0.0185	1			TRUE	0.0231	TRUE	3	18	80.7902				N	N	N	N	N
A	5	NA	NA	B9	S_e+1	S1_Assay	STANDARD	SYBR	None	16.1105	16.0342	0.1079	10			TRUE	0.0231	TRUE	3	14	81.3889				N	N	N	N	N
A	5	NA	NA	B10	S_e+1	S1_Assay	STANDARD	SYBR	None	15.9579	16.0342	0.1079	10			TRUE	0.0231	TRUE	3	14	81.3889				N	N	N	N	N
A	5	NA	NA	B11	SS_Clear10_0W	S1_Assay	UNKNOWN	SYBR	None	32.8367	32.7725	0.0907	0.0002	0.0002	0	TRUE	0.0231	TRUE	3	30	74.3771	81.0874	66.3247		N	N	N	N	Y
A	5	NA	NA	B12	SS_Clear10_0W	S1_Assay	UNKNOWN	SYBR	None	32.7084	32.7725	0.0907	0.0002	0.0002	0	TRUE	0.0231	TRUE	3	30	78.4033	67.2194			N	N	N	N	Y
A	5	NA	NA	C1	D_NTC	D1_Assay	NTC	SYBR	None	31.8586						TRUE	0.0266	TRUE	3	30	82.5767	77.3578	68.2619		Y	N	N	N	Y
A	5	NA	NA	C2	D_NTC	D1_Assay	NTC	SYBR	None	31.3932						TRUE	0.0266	TRUE	3	30	78.998	68.2619	74.0773		Y	N	N	N	Y
A	5	NA	NA	C3	D_e-2	D1_Assay	STANDARD	SYBR	None	29.8591	30.0802	0.3127	0.01			TRUE	0.0266	TRUE	3	28	75.1251	80.0456			N	N	N	N	Y
A	5	NA	NA	C4	D_e-2	D1_Assay	STANDARD	SYBR	None	30.3013	30.0802	0.3127	0.01			TRUE	0.0266	TRUE	3	28	80.0456	74.6777			N	N	N	N	Y
A	5	NA	NA	C5	D_e-1	D1_Assay	STANDARD	SYBR	None	28.2368	27.5387	0.9873	0.1			TRUE	0.0266	TRUE	3	26	74.6843				N	Y	N	N	N
A	5	NA	NA	C6	D_e-1	D1_Assay	STANDARD	SYBR	None	26.8406	27.5387	0.9873	0.1			TRUE	0.0266	TRUE	3	25	74.6843				N	Y	N	N	N
A	5	NA	NA	C7	D_e0	D1_Assay	STANDARD	SYBR	None	24.387	23.5529	1.1796	1			TRUE	0.0266	TRUE	3	22	74.5279				N	Y	N	N	N
A	5	NA	NA	C8	D_e0	D1_Assay	STANDARD	SYBR	None	22.7187	23.5529	1.1796	1			TRUE	0.0266	TRUE	3	20	74.5279				N	Y	N	N	N
A	5	NA	NA	C9	D_e+1	D1_Assay	STANDARD	SYBR	None	18.7403	18.7068	0.0474	10			TRUE	0.0266	TRUE	3	17	75.1266				N	N	N	N	N
A	5	NA	NA	C10	D_e+1	D1_Assay	STANDARD	SYBR	None	18.6733	18.7068	0.0474	10			TRUE	0.0266	TRUE	3	16	75.1266				N	N	N	N	N
A	5	NA	NA	C11	SS_Clear10_0W	D1_Assay	UNKNOWN	SYBR	None	37.0546	38.482	2.0187	0.0002	0.0001	0.0001	TRUE	0.0266	TRUE	3	35	75.4209	66.4738			N	Y	N	N	Y
A	5	NA	NA	C12	SS_Clear10_0W	D1_Assay	UNKNOWN	SYBR	None	39.9094	38.482	2.0187	0	0.0001	0.0001	TRUE	0.0266	TRUE	3	35	73.1841	61.2547	80.0435		N	Y	N	N	Y
A	5	NA	NA	D1	SS_Clear15_0W	A1_Assay	UNKNOWN	SYBR	None	30.345	30.7634	0.5918	0.0056	0.0042	0.002	TRUE	0.0869	TRUE	3	26	78.6998				N	Y	N	N	N
A	5	NA	NA	D2	SS_Clear15_0W	A1_Assay	UNKNOWN	SYBR	None	31.1819	30.7634	0.5918	0.0028	0.0042	0.002	TRUE	0.0869	TRUE	3	27	78.6998	66.9199			N	Y	N	N	Y
A	5	NA	NA	D3	SD_White16_0W	A1_Assay	UNKNOWN	SYBR	None	28.3057	28.3575	0.0733	0.031	0.0297	0.0018	TRUE	0.0869	TRUE	3	25	79.0019				N	N	N	N	N
A	5	NA	NA	D4	SD_White16_0W	A1_Assay	UNKNOWN	SYBR	None	28.4094	28.3575	0.0733	0.0284	0.0297	0.0018	TRUE	0.0869	TRUE	3	23	79.0019				N	N	N	N	N
A	5	NA	NA	D5	DS_Yellow14_0W	A1_Assay	UNKNOWN	SYBR	None	36.5369	36.7618	0.318	0	0	0	TRUE	0.0869	TRUE	3	32	75.579	66.0359			N	N	N	N	Y
A	5	NA	NA	D6	DS_Yellow14_0W	A1_Assay	UNKNOWN	SYBR	None	36.9867	36.7618	0.318	0	0	0	TRUE	0.0869	TRUE	3	33	77.2192	66.185			N	N	N	N	Y
A	5	NA	NA	D7	DD_Red24_0W	A1_Assay	UNKNOWN	SYBR	None	Undetermined						TRUE	0.0869	TRUE	3	39	61.4071				N	N	N	Y	N
A	5	NA	NA	D8	DD_Red24_0W	A1_Assay	UNKNOWN	SYBR	None	Undetermined						TRUE	0.0869	TRUE	3	39	61.4071				N	N	N	Y	N
A	5	NA	NA	D9	SS_Clear10_4W	A1_Assay	UNKNOWN	SYBR	None	30.5475	30.5039	0.0617	0.0047	0.0049	0.0003	TRUE	0.0869	TRUE	3	26	78.8541				N	N	N	N	N
A	5	NA	NA	D10	SS_Clear10_4W	A1_Assay	UNKNOWN	SYBR	None	30.4603	30.5039	0.0617	0.0051	0.0049	0.0003	TRUE	0.0869	TRUE	3	26	78.8541				N	N	N	N	N
A	5	NA	NA	D11	SS_Clear15_4W	A1_Assay	UNKNOWN	SYBR	None	29.5588	29.6301	0.101	0.0108	0.0102	0.0009	TRUE	0.0869	TRUE	3	25	78.8506				N	N	N	N	N
A	5	NA	NA	D12	SS_Clear15_4W	A1_Assay	UNKNOWN	SYBR	None	29.7015	29.6301	0.101	0.0096	0.0102	0.0009	TRUE	0.0869	TRUE	3	25	78.8506				N	N	N	N	N
A	5	NA	NA	E1	SS_Clear15_0W	S1_Assay	UNKNOWN	SYBR	None	31.3354	31.2314	0.1471	0.0005	0.0005	0.0001	TRUE	0.0231	TRUE	3	29	75.8667				N	N	N	N	N
A	5	NA	NA	E2	SS_Clear15_0W	S1_Assay	UNKNOWN	SYBR	None	31.1274	31.2314	0.1471	0.0006	0.0005	0.0001	TRUE	0.0231	TRUE	3	29	74.3755	80.7874			N	N	N	N	Y
A	5	NA	NA	E3	SD_White16_0W	S1_Assay	UNKNOWN	SYBR	None	31.4738	31.5236	0.0704	0.0005	0.0004	0	TRUE	0.0231	TRUE	3	28	74.6777				N	N	N	N	N
A	5	NA	NA	E4	SD_White16_0W	S1_Assay	UNKNOWN	SYBR	None	31.5734	31.5236	0.0704	0.0004	0.0004	0	TRUE	0.0231	TRUE	3	29	74.5286				N	N	N	N	N
A	5	NA	NA	E5	DS_Yellow14_0W	S1_Assay	UNKNOWN	SYBR	None	30.7269	30.984	0.3636	0.0007	0.0006	0.0002	TRUE	0.0231	TRUE	3	28	74.3861				N	N	N	N	N
A	5	NA	NA	E6	DS_Yellow14_0W	S1_Assay	UNKNOWN	SYBR	None	31.2411	30.984	0.3636	0.0005	0.0006	0.0002	TRUE	0.0231	TRUE	3	29	74.237				N	N	N	N	N
A	5	NA	NA	E7	DD_Red24_0W	S1_Assay	UNKNOWN	SYBR	None	34.3245	35.702	1.948	0.0001	0	0	TRUE	0.0231	TRUE	3	31	75.7207	66.4765			N	Y	N	N	Y
A	5	NA	NA	E8	DD_Red24_0W	S1_Assay	UNKNOWN	SYBR	None	37.0794	35.702	1.948	0	0	0	TRUE	0.0231	TRUE	3	34	65.5819	80.3429	73.9315		N	Y	N	N	Y
A	5	NA	NA	E9	SS_Clear10_4W	S1_Assay	UNKNOWN	SYBR	None	14.7867	14.7775	0.013	26.7498	26.9129	0.2307	TRUE	0.0231	TRUE	3	12	81.3889				N	N	N	N	N
A	5	NA	NA	E10	SS_Clear10_4W	S1_Assay	UNKNOWN	SYBR	None	14.7683	14.7775	0.013	27.0761	26.9129	0.2307	TRUE	0.0231	TRUE	3	12	81.3889				N	N	N	N	N
A	5	NA	NA	E11	SS_Clear15_4W	S1_Assay	UNKNOWN	SYBR	None	29.391	29.6024	0.299	0.0018	0.0016	0.0003	TRUE	0.0231	TRUE	3	25	81.0874	74.3771			N	N	N	N	Y
A	5	NA	NA	E12	SS_Clear15_4W	S1_Assay	UNKNOWN	SYBR	None	29.8139	29.6024	0.299	0.0014	0.0016	0.0003	TRUE	0.0231	TRUE	3	25	81.2365	74.5262			N	N	N	N	Y
A	5	NA	NA	F1	SS_Clear15_0W	D1_Assay	UNKNOWN	SYBR	None	Undetermined	35.0421					TRUE	0.0266	TRUE	3	39	79.7436	66.3234			N	N	N	Y	Y
A	5	NA	NA	F2	SS_Clear15_0W	D1_Assay	UNKNOWN	SYBR	None	35.0421	35.0421		0.0007	0.0007		TRUE	0.0266	TRUE	3	33	73.0335				N	N	N	N	N
A	5	NA	NA	F3	SD_White16_0W	D1_Assay	UNKNOWN	SYBR	None	35.2273	35.2273		0.0006	0.0006		TRUE	0.0266	TRUE	3	32	73.4849	80.3438			N	N	N	N	Y
A	5	NA	NA	F4	SD_White16_0W	D1_Assay	UNKNOWN	SYBR	None	Undetermined	35.2273					TRUE	0.0266	TRUE	3	39	80.1947	66.775			N	N	N	Y	Y
A	5	NA	NA	F5	DS_Yellow14_0W	D1_Assay	UNKNOWN	SYBR	None	18.6095	18.4595	0.2122	14.7589	16.2258	2.0745	TRUE	0.0266	TRUE	3	16	74.8334				N	N	N	N	N
A	5	NA	NA	F6	DS_Yellow14_0W	D1_Assay	UNKNOWN	SYBR	None	18.3095	18.4595	0.2122	17.6927	16.2258	2.0745	TRUE	0.0266	TRUE	3	15	74.8334				N	N	N	N	N
A	5	NA	NA	F7	DD_Red24_0W	D1_Assay	UNKNOWN	SYBR	None	26.4053	26.953	0.7745	0.1328	0.1007	0.0455	TRUE	0.0266	TRUE	3	23	74.677				N	Y	N	N	N
A	5	NA	NA	F8	DD_Red24_0W	D1_Assay	UNKNOWN	SYBR	None	27.5006	26.953	0.7745	0.0685	0.1007	0.0455	TRUE	0.0266	TRUE	3	25	74.677				N	Y	N	N	N
A	5	NA	NA	F9	SS_Clear10_4W	D1_Assay	UNKNOWN	SYBR	None	Undetermined	39.195					TRUE	0.0266	TRUE	3	39	65.8822	80.3451	60.9618		N	N	N	Y	Y
A	5	NA	NA	F10	SS_Clear10_4W	D1_Assay	UNKNOWN	SYBR	None	39.195	39.195		0.0001	0.0001		TRUE	0.0266	TRUE	3	35	73.6355	66.0313	80.4942		N	N	N	N	Y
A	5	NA	NA	F11	SS_Clear15_4W	D1_Assay	UNKNOWN	SYBR	None	Undetermined						TRUE	0.0266	TRUE	3	35	80.3418				N	N	N	N	N
A	5	NA	NA	F12	SS_Clear15_4W	D1_Assay	UNKNOWN	SYBR	None	Undetermined						TRUE	0.0266	TRUE	3	39	80.3418				N	N	N	Y	N
A	5	NA	NA	G1	SD_White16_4W	A1_Assay	UNKNOWN	SYBR	None	24.1339	24.2206	0.1226	1.0371	0.9667	0.0996	TRUE	0.0869	TRUE	3	18	78.8489				N	N	N	N	N
A	5	NA	NA	G2	SD_White16_4W	A1_Assay	UNKNOWN	SYBR	None	24.3073	24.2206	0.1226	0.8963	0.9667	0.0996	TRUE	0.0869	TRUE	3	19	78.8489				N	N	N	N	N
A	5	NA	NA	G3																					N	N	N	N	N
A	5	NA	NA	G4																					N	N	N	N	N
A	5	NA	NA	G5	DS_Yellow14_1W	A1_Assay	UNKNOWN	SYBR	None	Undetermined						TRUE	0.0869	TRUE	3	39	61.5626				N	N	Y	Y	N
A	5	NA	NA	G6	DS_Yellow14_1W	A1_Assay	UNKNOWN	SYBR	None	Undetermined						TRUE	0.0869	TRUE	3	39	61.5626				N	N	Y	Y	N
A	5	NA	NA	G7																					N	N	N	N	N
A	5	NA	NA	G8																					N	N	N	N	N
A	5	NA	NA	G9	DD_Red24_4W	A1_Assay	UNKNOWN	SYBR	None	Undetermined						TRUE	0.0869	TRUE	3	35	61.4091	83.3272			N	N	N	N	Y
A	5	NA	NA	G10	DD_Red24_4W	A1_Assay	UNKNOWN	SYBR	None	Undetermined						TRUE	0.0869	TRUE	3	39	61.5582				N	N	Y	Y	N
A	5	NA	NA	G11																					N	N	N	N	N
A	5	NA	NA	G12																					N	N	N	N	N
A	5	NA	NA	H1	SD_White16_4W	S1_Assay	UNKNOWN	SYBR	None	24.6814	24.7587	0.1094	0.0397	0.0377	0.0027	TRUE	0.0231	TRUE	3	21	82.7258				N	N	N	N	N
A	5	NA	NA	H2	SD_White16_4W	S1_Assay	UNKNOWN	SYBR	None	24.836	24.7587	0.1094	0.0358	0.0377	0.0027	TRUE	0.0231	TRUE	3	22	82.7258	78.5507			N	N	N	N	Y
A	5	NA	NA	H3	SD_White16_4W	D1_Assay	UNKNOWN	SYBR	None	29.2984	29.3553	0.0803	0.0231	0.0224	0.0011	TRUE	0.0266	TRUE	3	26	81.6858	75.1251			N	N	N	N	Y
A	5	NA	NA	H4	SD_White16_4W	D1_Assay	UNKNOWN	SYBR	None	29.4121	29.3553	0.0803	0.0216	0.0224	0.0011	TRUE	0.0266	TRUE	3	26	81.5367	72.8885			N	N	N	N	Y
A	5	NA	NA	H5	DS_Yellow14_1W	S1_Assay	UNKNOWN	SYBR	None	37.9798	37.9798		0	0		TRUE	0.0231	TRUE	3	35	74.0879	65.8868			N	N	N	N	Y
A	5	NA	NA	H6	DS_Yellow14_1W	S1_Assay	UNKNOWN	SYBR	None	Undetermined	37.9798					TRUE	0.0231	TRUE	3	39	61.5626				N	N	N	Y	N
A	5	NA	NA	H7	DS_Yellow14_1W	D1_Assay	UNKNOWN	SYBR	None	Undetermined						TRUE	0.0266	TRUE	3	39	61.5562				N	N	N	Y	N
A	5	NA	NA	H8	DS_Yellow14_1W	D1_Assay	UNKNOWN	SYBR	None	Undetermined						TRUE	0.0266	TRUE	3	39	61.5562				N	N	N	Y	N
A	5	NA	NA	H9	DD_Red24_4W	S1_Assay	UNKNOWN	SYBR	None	33.304	33.5478	0.3449	0.0001	0.0001	0	TRUE	0.0231	TRUE	3	31	74.6793	81.3889			N	N	N	N	Y
A	5	NA	NA	H10	DD_Red24_4W	S1_Assay	UNKNOWN	SYBR	None	33.7917	33.5478	0.3449	0.0001	0.0001	0	TRUE	0.0231	TRUE	3	31	81.6871	66.9259			N	N	N	N	Y
A	5	NA	NA	H11	DD_Red24_4W	D1_Assay	UNKNOWN	SYBR	None	27.4999	26.8908	0.8614	0.0685	0.1058	0.0527	TRUE	0.0266	TRUE	3	25	75.4209				N	Y	N	N	N
A	5	NA	NA	H12	DD_Red24_4W	D1_Assay	UNKNOWN	SYBR	None	26.2817	26.8908	0.8614	0.1431	0.1058	0.0527	TRUE	0.0266	TRUE	3	23	75.4209				N	Y	N	N	N
A	6	NA	NA	A1	A_NTC	A1_Assay	NTC	SYBR	None	31.9473						TRUE	0.0229	TRUE	3	30	81.3943	77.669			Y	N	N	N	Y
A	6	NA	NA	A2	A_NTC	A1_Assay	NTC	SYBR	None	31.4889						TRUE	0.0229	TRUE	3	29	80.3512	74.9867			Y	N	N	N	Y
A	6	NA	NA	A3	A_e-2	A1_Assay	STANDARD	SYBR	None	30.2905	30.1435	0.2079	0.01			TRUE	0.0229	TRUE	3	28	80.2071	74.0969			N	N	N	N	Y
A	6	NA	NA	A4	A_e-2	A1_Assay	STANDARD	SYBR	None	29.9965	30.1435	0.2079	0.01			TRUE	0.0229	TRUE	3	28	80.8032	72.9046	77.0774		N	N	N	N	Y
A	6	NA	NA	A5	A_e-1	A1_Assay	STANDARD	SYBR	None	28.6221	28.2038	0.5915	0.1			TRUE	0.0229	TRUE	3	26	76.343				N	Y	N	N	N
A	6	NA	NA	A6	A_e-1	A1_Assay	STANDARD	SYBR	None	27.7856	28.2038	0.5915	0.1			TRUE	0.0229	TRUE	3	26	76.7901				N	Y	N	N	N
A	6	NA	NA	A7	A_e0	A1_Assay	STANDARD	SYBR	None	24.9275	24.916	0.0162	1			TRUE	0.0229	TRUE	3	23	76.9057				N	N	N	N	N
A	6	NA	NA	A8	A_e0	A1_Assay	STANDARD	SYBR	None	24.9045	24.916	0.0162	1			TRUE	0.0229	TRUE	3	23	76.9057				N	N	N	N	N
A	6	NA	NA	A9	A_e+1	A1_Assay	STANDARD	SYBR	None	21.5954	21.6429	0.0672	10			TRUE	0.0229	TRUE	3	19	77.504				N	N	N	N	N
A	6	NA	NA	A10	A_e+1	A1_Assay	STANDARD	SYBR	None	21.6904	21.6429	0.0672	10			TRUE	0.0229	TRUE	3	19	77.504				N	N	N	N	N
A	6	NA	NA	A11	SS_Clear16_0W	A1_Assay	UNKNOWN	SYBR	None	26.922	26.6414	0.3968	0.1813	0.2326	0.0726	TRUE	0.0229	TRUE	3	24	77.0557				N	N	N	N	N
A	6	NA	NA	A12	SS_Clear16_0W	A1_Assay	UNKNOWN	SYBR	None	26.3608	26.6414	0.3968	0.284	0.2326	0.0726	TRUE	0.0229	TRUE	3	23	76.9065				N	N	N	N	N
A	6	NA	NA	B1	S_NTC	S1_Assay	NTC	SYBR	None	32.5514						TRUE	0.0776	TRUE	3	29	72.9006				Y	N	N	N	N
A	6	NA	NA	B2	S_NTC	S1_Assay	NTC	SYBR	None	33.4879						TRUE	0.0776	TRUE	3	30	81.3943	75.4338	68.1322		Y	N	N	N	Y
A	6	NA	NA	B3	S_e-2	S1_Assay	STANDARD	SYBR	None	29.8763	29.4095	0.6601	0.01			TRUE	0.0776	TRUE	3	26	79.6109	72.3085			N	Y	N	N	Y
A	6	NA	NA	B4	S_e-2	S1_Assay	STANDARD	SYBR	None	28.9427	29.4095	0.6601	0.01			TRUE	0.0776	TRUE	3	25	79.6109				N	Y	N	N	N
A	6	NA	NA	B5	S_e-1	S1_Assay	STANDARD	SYBR	None	26.9602	26.4068	0.7826	0.1			TRUE	0.0776	TRUE	3	23	79.3234				N	Y	N	N	N
A	6	NA	NA	B6	S_e-1	S1_Assay	STANDARD	SYBR	None	25.8534	26.4068	0.7826	0.1			TRUE	0.0776	TRUE	3	22	79.3234				N	Y	N	N	N
A	6	NA	NA	B7	S_e0	S1_Assay	STANDARD	SYBR	None	22.6927	22.5465	0.2068	1			TRUE	0.0776	TRUE	3	19	79.1438				N	N	N	N	N
A	6	NA	NA	B8	S_e0	S1_Assay	STANDARD	SYBR	None	22.4002	22.5465	0.2068	1			TRUE	0.0776	TRUE	3	18	79.1438				N	N	N	N	N
A	6	NA	NA	B9	S_e+1	S1_Assay	STANDARD	SYBR	None	18.3532	18.2637	0.1266	10			TRUE	0.0776	TRUE	3	15	79.7422				N	N	N	N	N
A	6	NA	NA	B10	S_e+1	S1_Assay	STANDARD	SYBR	None	18.1741	18.2637	0.1266	10			TRUE	0.0776	TRUE	3	14	79.7422				N	N	N	N	N
A	6	NA	NA	B11	SS_Clear16_0W	S1_Assay	UNKNOWN	SYBR	None	37.0029	36.8426	0.2268	0.0001	0.0001	0	TRUE	0.0776	TRUE	3	33	77.5033				N	N	N	N	N
A	6	NA	NA	B12	SS_Clear16_0W	S1_Assay	UNKNOWN	SYBR	None	36.6822	36.8426	0.2268	0.0001	0.0001	0	TRUE	0.0776	TRUE	3	32	72.5803	77.9508	67.0607		N	N	N	N	Y
A	6	NA	NA	C1	D_NTC	D1_Assay	NTC	SYBR	None	34.4093						TRUE	0.0748	TRUE	3	31	65.748	75.2848	77.2219		Y	N	N	N	Y
A	6	NA	NA	C2	D_NTC	D1_Assay	NTC	SYBR	None	33.5315						TRUE	0.0748	TRUE	3	30	76.9239	82.7354	67.8341		Y	N	N	N	Y
A	6	NA	NA	C3	D_e-2	D1_Assay	STANDARD	SYBR	None	32.6465	31.9417	0.9968	0.01			TRUE	0.0748	TRUE	3	29	73.2027	78.5677			N	Y	N	N	Y
A	6	NA	NA	C4	D_e-2	D1_Assay	STANDARD	SYBR	None	31.2368	31.9417	0.9968	0.01			TRUE	0.0748	TRUE	3	28	73.3517				N	Y	N	N	N
A	6	NA	NA	C5	D_e-1	D1_Assay	STANDARD	SYBR	None	28.7618	29.0026	0.3406	0.1			TRUE	0.0748	TRUE	3	25	73.0647				N	N	N	N	N
A	6	NA	NA	C6	D_e-1	D1_Assay	STANDARD	SYBR	None	29.2434	29.0026	0.3406	0.1			TRUE	0.0748	TRUE	3	26	73.0647				N	N	N	N	N
A	6	NA	NA	C7	D_e0	D1_Assay	STANDARD	SYBR	None	26.5376	26.2297	0.4355	1			TRUE	0.0748	TRUE	3	23	72.877				N	N	N	N	N
A	6	NA	NA	C8	D_e0	D1_Assay	STANDARD	SYBR	None	25.9218	26.2297	0.4355	1			TRUE	0.0748	TRUE	3	22	72.877				N	N	N	N	N
A	6	NA	NA	C9	D_e+1	D1_Assay	STANDARD	SYBR	None	20.2958	20.2378	0.0821	10			TRUE	0.0748	TRUE	3	17	73.6245				N	N	N	N	N
A	6	NA	NA	C10	D_e+1	D1_Assay	STANDARD	SYBR	None	20.1797	20.2378	0.0821	10			TRUE	0.0748	TRUE	3	16	73.4753				N	N	N	N	N
A	6	NA	NA	C11	SS_Clear16_0W	D1_Assay	UNKNOWN	SYBR	None	Undetermined						TRUE	0.0748	TRUE	3	39	77.9508	66.9115			N	N	N	Y	Y
A	6	NA	NA	C12	SS_Clear16_0W	D1_Assay	UNKNOWN	SYBR	None	Undetermined						TRUE	0.0748	TRUE	3	39	77.9508	66.7623			N	N	N	Y	Y
A	6	NA	NA	D1	SD_White17_0W	A1_Assay	UNKNOWN	SYBR	None	25.4475	25.5517	0.1473	0.5896	0.5444	0.064	TRUE	0.0229	TRUE	3	23	76.9239				N	N	N	N	N
A	6	NA	NA	D2	SD_White17_0W	A1_Assay	UNKNOWN	SYBR	None	25.6559	25.5517	0.1473	0.4991	0.5444	0.064	TRUE	0.0229	TRUE	3	23	76.9239				N	N	N	N	N
A	6	NA	NA	D3	SD_White19_0W	A1_Assay	UNKNOWN	SYBR	None	26.1621	26.2092	0.0665	0.3329	0.3209	0.0171	TRUE	0.0229	TRUE	3	24	77.2265				N	N	N	N	N
A	6	NA	NA	D4	SD_White19_0W	A1_Assay	UNKNOWN	SYBR	None	26.2562	26.2092	0.0665	0.3088	0.3209	0.0171	TRUE	0.0229	TRUE	3	24	77.2265	65.4531			N	N	N	N	Y
A	6	NA	NA	D5	DS_Yellow18_0W	A1_Assay	UNKNOWN	SYBR	None	38.3999	38.3999		0	0		TRUE	0.0229	TRUE	3	35	77.9822	61.1433			N	N	N	N	Y
A	6	NA	NA	D6	DS_Yellow18_0W	A1_Assay	UNKNOWN	SYBR	None	Undetermined	38.3999					TRUE	0.0229	TRUE	3	39	61.4413				N	N	Y	Y	N
A	6	NA	NA	D7	DD_Red20_0W	A1_Assay	UNKNOWN	SYBR	None	39.6362	39.6362		0	0		TRUE	0.0229	TRUE	3	35	78.0993	63.4768			N	N	N	N	Y
A	6	NA	NA	D8	DD_Red20_0W	A1_Assay	UNKNOWN	SYBR	None	Undetermined	39.6362					TRUE	0.0229	TRUE	3	39	61.6863				N	N	Y	Y	N
A	6	NA	NA	D9	SS_Clear16_4W	A1_Assay	UNKNOWN	SYBR	None	25.7756	25.7869	0.0159	0.4535	0.4495	0.0057	TRUE	0.0229	TRUE	3	23	77.0564				N	N	N	N	N
A	6	NA	NA	D10	SS_Clear16_4W	A1_Assay	UNKNOWN	SYBR	None	25.7981	25.7869	0.0159	0.4454	0.4495	0.0057	TRUE	0.0229	TRUE	3	23	77.0564				N	N	N	N	N
A	6	NA	NA	D11	SD_White17_4W	A1_Assay	UNKNOWN	SYBR	None	25.4583	25.6282	0.2403	0.5845	0.515	0.0984	TRUE	0.0229	TRUE	3	23	77.2049				N	N	N	N	N
A	6	NA	NA	D12	SD_White17_4W	A1_Assay	UNKNOWN	SYBR	None	25.7981	25.6282	0.2403	0.4454	0.515	0.0984	TRUE	0.0229	TRUE	3	23	77.2049	66.7623			N	N	N	N	Y
A	6	NA	NA	E1	SD_White17_0W	S1_Assay	UNKNOWN	SYBR	None	33.0128	33.2015	0.2668	0.0013	0.0012	0.0002	TRUE	0.0776	TRUE	3	29	72.7515				N	N	N	N	N
A	6	NA	NA	E2	SD_White17_0W	S1_Assay	UNKNOWN	SYBR	None	33.3901	33.2015	0.2668	0.0011	0.0012	0.0002	TRUE	0.0776	TRUE	3	29	72.7515				N	N	N	N	N
A	6	NA	NA	E3	SD_White19_0W	S1_Assay	UNKNOWN	SYBR	None	34.3491	34.0136	0.4745	0.0006	0.0007	0.0002	TRUE	0.0776	TRUE	3	31	66.3473	77.0774			N	N	N	N	Y
A	6	NA	NA	E4	SD_White19_0W	S1_Assay	UNKNOWN	SYBR	None	33.678	34.0136	0.4745	0.0009	0.0007	0.0002	TRUE	0.0776	TRUE	3	29	74.842	65.4531			N	N	N	N	Y
A	6	NA	NA	E5	DS_Yellow18_0W	S1_Assay	UNKNOWN	SYBR	None	32.4648	33.212	1.0567	0.0019	0.0013	0.0008	TRUE	0.0776	TRUE	3	29	72.7666				N	Y	N	N	N
A	6	NA	NA	E6	DS_Yellow18_0W	S1_Assay	UNKNOWN	SYBR	None	33.9593	33.212	1.0567	0.0007	0.0013	0.0008	TRUE	0.0776	TRUE	3	30	72.9157				N	Y	N	N	N
A	6	NA	NA	E7	DD_Red20_0W	S1_Assay	UNKNOWN	SYBR	None	33.8788	33.2713	0.8591	0.0008	0.0012	0.0006	TRUE	0.0776	TRUE	3	30	72.7278				N	Y	N	N	N
A	6	NA	NA	E8	DD_Red20_0W	S1_Assay	UNKNOWN	SYBR	None	32.6638	33.2713	0.8591	0.0017	0.0012	0.0006	TRUE	0.0776	TRUE	3	29	72.7278				N	Y	N	N	N
A	6	NA	NA	E9	SS_Clear16_4W	S1_Assay	UNKNOWN	SYBR	None	28.987	28.8494	0.1946	0.016	0.0175	0.0021	TRUE	0.0776	TRUE	3	25	79.593	77.0564	65.2686		N	N	N	N	Y
A	6	NA	NA	E10	SS_Clear16_4W	S1_Assay	UNKNOWN	SYBR	None	28.7118	28.8494	0.1946	0.019	0.0175	0.0021	TRUE	0.0776	TRUE	3	24	72.7292	79.4438	76.9072		N	N	N	N	Y
A	6	NA	NA	E11	SD_White17_4W	S1_Assay	UNKNOWN	SYBR	None	36.4259	35.4865	1.3286	0.0002	0.0003	0.0003	TRUE	0.0776	TRUE	3	32	72.8787				N	Y	N	N	N
A	6	NA	NA	E12	SD_White17_4W	S1_Assay	UNKNOWN	SYBR	None	34.547	35.4865	1.3286	0.0005	0.0003	0.0003	TRUE	0.0776	TRUE	3	31	73.177				N	Y	N	N	N
A	6	NA	NA	F1	SD_White17_0W	D1_Assay	UNKNOWN	SYBR	None	Undetermined						TRUE	0.0748	TRUE	3	39	77.669	68.1322			N	N	N	Y	Y
A	6	NA	NA	F2	SD_White17_0W	D1_Assay	UNKNOWN	SYBR	None	Undetermined						TRUE	0.0748	TRUE	3	39	77.5199	67.3871			N	N	N	Y	Y
A	6	NA	NA	F3	SD_White19_0W	D1_Assay	UNKNOWN	SYBR	None	Undetermined						TRUE	0.0748	TRUE	3	39	78.7168	66.1983			N	N	N	Y	Y
A	6	NA	NA	F4	SD_White19_0W	D1_Assay	UNKNOWN	SYBR	None	Undetermined						TRUE	0.0748	TRUE	3	39	78.7168	65.4531			N	N	N	Y	Y
A	6	NA	NA	F5	DS_Yellow18_0W	D1_Assay	UNKNOWN	SYBR	None	21.864	21.8552	0.0124	6.5595	6.5947	0.0498	TRUE	0.0748	TRUE	3	18	73.0647				N	N	N	N	N
A	6	NA	NA	F6	DS_Yellow18_0W	D1_Assay	UNKNOWN	SYBR	None	21.8464	21.8552	0.0124	6.6299	6.5947	0.0498	TRUE	0.0748	TRUE	3	18	73.0647				N	N	N	N	N
A	6	NA	NA	F7	DD_Red20_0W	D1_Assay	UNKNOWN	SYBR	None	25.9045	25.7562	0.2097	0.5627	0.6183	0.0786	TRUE	0.0748	TRUE	3	21	73.0262				N	N	N	N	N
A	6	NA	NA	F8	DD_Red20_0W	D1_Assay	UNKNOWN	SYBR	None	25.6079	25.7562	0.2097	0.6739	0.6183	0.0786	TRUE	0.0748	TRUE	3	21	73.0262				N	N	N	N	N
A	6	NA	NA	F9	SS_Clear16_4W	D1_Assay	UNKNOWN	SYBR	None	37.0262	37.0262		0.0007	0.0007		TRUE	0.0748	TRUE	3	33	74.8182	65.1194			N	N	N	N	Y
A	6	NA	NA	F10	SS_Clear16_4W	D1_Assay	UNKNOWN	SYBR	None	Undetermined	37.0262					TRUE	0.0748	TRUE	3	39	78.2501	67.2084			N	N	N	Y	Y
A	6	NA	NA	F11	SD_White17_4W	D1_Assay	UNKNOWN	SYBR	None	Undetermined						TRUE	0.0748	TRUE	3	39	66.0164	78.6967			N	N	N	Y	Y
A	6	NA	NA	F12	SD_White17_4W	D1_Assay	UNKNOWN	SYBR	None	Undetermined						TRUE	0.0748	TRUE	3	39	67.0607	78.6967			N	N	N	Y	Y
A	6	NA	NA	G1	SD_White19_4W	A1_Assay	UNKNOWN	SYBR	None	22.5743	22.5566	0.025	5.8693	5.9536	0.1192	TRUE	0.0229	TRUE	3	20	77.0729				N	N	N	N	N
A	6	NA	NA	G2	SD_White19_4W	A1_Assay	UNKNOWN	SYBR	None	22.5389	22.5566	0.025	6.0379	5.9536	0.1192	TRUE	0.0229	TRUE	3	21	77.0729	65.748			N	N	N	N	Y
A	6	NA	NA	G3																					N	N	N	N	N
A	6	NA	NA	G4																					N	N	N	N	N
A	6	NA	NA	G5	DS_Yellow18_1W	A1_Assay	UNKNOWN	SYBR	None	37.1313	36.8763	0.3607	0.0001	0.0001	0	TRUE	0.0229	TRUE	3	35	64.5707	78.2803	84.0919		N	N	N	N	Y
A	6	NA	NA	G6	DS_Yellow18_1W	A1_Assay	UNKNOWN	SYBR	None	36.6213	36.8763	0.3607	0.0001	0.0001	0	TRUE	0.0229	TRUE	3	35	77.6842	64.7197			N	N	N	N	Y
A	6	NA	NA	G7																					N	N	N	N	N
A	6	NA	NA	G8																					N	N	N	N	N
A	6	NA	NA	G9	DD_Red20_4W	A1_Assay	UNKNOWN	SYBR	None	35.4263	37.1454	2.4313	0.0002	0.0001	0.0001	TRUE	0.0229	TRUE	3	33	77.2056	64.2241			N	Y	N	N	Y
A	6	NA	NA	G10	DD_Red20_4W	A1_Assay	UNKNOWN	SYBR	None	38.8646	37.1454	2.4313	0	0.0001	0.0001	TRUE	0.0229	TRUE	3	35	76.758	63.3289			N	Y	N	N	Y
A	6	NA	NA	G11																					N	N	N	N	N
A	6	NA	NA	G12																					N	N	N	N	N
A	6	NA	NA	H1	SD_White19_4W	S1_Assay	UNKNOWN	SYBR	None	30.1396	30.1787	0.0553	0.0079	0.0077	0.0003	TRUE	0.0776	TRUE	3	26	76.4769				N	N	N	N	N
A	6	NA	NA	H2	SD_White19_4W	S1_Assay	UNKNOWN	SYBR	None	30.2178	30.1787	0.0553	0.0075	0.0077	0.0003	TRUE	0.0776	TRUE	3	26	79.9041	77.3709			N	N	N	N	Y
A	6	NA	NA	H3	SD_White19_4W	D1_Assay	UNKNOWN	SYBR	None	31.9987	32.2629	0.3736	0.0139	0.012	0.0027	TRUE	0.0748	TRUE	3	28	73.5007				N	N	N	N	N
A	6	NA	NA	H4	SD_White19_4W	D1_Assay	UNKNOWN	SYBR	None	32.5271	32.2629	0.3736	0.0101	0.012	0.0027	TRUE	0.0748	TRUE	3	29	73.3517				N	N	N	N	N
A	6	NA	NA	H5	DS_Yellow18_1W	S1_Assay	UNKNOWN	SYBR	None	34.1878	34.2622	0.1051	0.0006	0.0006	0	TRUE	0.0776	TRUE	3	31	72.7666				N	N	N	N	N
A	6	NA	NA	H6	DS_Yellow18_1W	S1_Assay	UNKNOWN	SYBR	None	34.3365	34.2622	0.1051	0.0006	0.0006	0	TRUE	0.0776	TRUE	3	31	67.9981	78.2803			N	N	N	N	Y
A	6	NA	NA	H7	DS_Yellow18_1W	D1_Assay	UNKNOWN	SYBR	None	20.2651	20.0218	0.3441	17.3343	20.3171	4.2183	TRUE	0.0748	TRUE	3	16	73.0262				N	N	N	N	N
A	6	NA	NA	H8	DS_Yellow18_1W	D1_Assay	UNKNOWN	SYBR	None	19.7785	20.0218	0.3441	23.2999	20.3171	4.2183	TRUE	0.0748	TRUE	3	15	73.0262				N	N	N	N	N
A	6	NA	NA	H9	DD_Red20_4W	S1_Assay	UNKNOWN	SYBR	None	34.7659	34.6131	0.2161	0.0005	0.0005	0.0001	TRUE	0.0776	TRUE	3	31	79.8914				N	N	N	N	N
A	6	NA	NA	H10	DD_Red20_4W	S1_Assay	UNKNOWN	SYBR	None	34.4603	34.6131	0.2161	0.0005	0.0005	0.0001	TRUE	0.0776	TRUE	3	31	72.8785	79.7422	76.6088		N	N	N	N	Y
A	6	NA	NA	H11	DD_Red20_4W	D1_Assay	UNKNOWN	SYBR	None	24.5442	24.1002	0.6279	1.2864	1.7466	0.6509	TRUE	0.0748	TRUE	3	20	73.7738				N	Y	N	N	N
A	6	NA	NA	H12	DD_Red20_4W	D1_Assay	UNKNOWN	SYBR	None	23.6562	24.1002	0.6279	2.2069	1.7466	0.6509	TRUE	0.0748	TRUE	3	19	73.6246				N	Y	N	N	N
A	7	NA	NA	A1	A_NTC	A1_Assay	NTC	SYBR	None	32.5931						TRUE	0.0563	TRUE	3	29	80.8021	71.258			Y	N	N	Y
A	7	NA	NA	A2	A_NTC	A1_Assay	NTC	SYBR	None	31.7395						TRUE	0.0563	TRUE	3	28	80.8021	72.0037			Y	N	N	Y
A	7	NA	NA	A3	A_e-2	A1_Assay	STANDARD	SYBR	None	31.72	31.4835	0.3345	0.01			TRUE	0.0563	TRUE	3	28	81.105	76.9301	72.6061		N	N	N	Y
A	7	NA	NA	A4	A_e-2	A1_Assay	STANDARD	SYBR	None	31.247	31.4835	0.3345	0.01			TRUE	0.0563	TRUE	3	28	80.8068	71.8606	79.0176		N	N	N	Y
A	7	NA	NA	A5	A_e-1	A1_Assay	STANDARD	SYBR	None	29.6204	29.2565	0.5146	0.1			TRUE	0.0563	TRUE	3	26	76.4891				N	Y	N	N
A	7	NA	NA	A6	A_e-1	A1_Assay	STANDARD	SYBR	None	28.8927	29.2565	0.5146	0.1			TRUE	0.0563	TRUE	3	25	76.9364				N	Y	N	N
A	7	NA	NA	A7	A_e0	A1_Assay	STANDARD	SYBR	None	26.1824	26.0734	0.154	1			TRUE	0.0563	TRUE	3	23	76.7752				N	N	N	N
A	7	NA	NA	A8	A_e0	A1_Assay	STANDARD	SYBR	None	25.9645	26.0734	0.154	1			TRUE	0.0563	TRUE	3	23	76.9243				N	N	N	N
A	7	NA	NA	A9	A_e+1	A1_Assay	STANDARD	SYBR	None	22.8404	22.7878	0.0743	10			TRUE	0.0563	TRUE	3	19	77.5276				N	N	N	N
A	7	NA	NA	A10	A_e+1	A1_Assay	STANDARD	SYBR	None	22.7353	22.7878	0.0743	10			TRUE	0.0563	TRUE	3	19	77.5276				N	N	N	N
A	7	NA	NA	A11	SS_Clear20_0W	A1_Assay	UNKNOWN	SYBR	None	26.2845	25.9553	0.4656	0.7607	1.0188	0.365	TRUE	0.0563	TRUE	3	22	77.2294				N	N	N	N
A	7	NA	NA	A12	SS_Clear20_0W	A1_Assay	UNKNOWN	SYBR	None	25.6261	25.9553	0.4656	1.2769	1.0188	0.365	TRUE	0.0563	TRUE	3	21	77.3785				N	N	N	N
A	7	NA	NA	B1	S_NTC	S1_Assay	NTC	SYBR	None	30.1845						TRUE	0.0567	TRUE	3	27	77.9687				Y	N	N	N
A	7	NA	NA	B2	S_NTC	S1_Assay	NTC	SYBR	None	29.8411						TRUE	0.0567	TRUE	3	27	72.8984	80.2056			Y	N	N	Y
A	7	NA	NA	B3	S_e-2	S1_Assay	STANDARD	SYBR	None	28.8703	28.8453	0.0353	0.01			TRUE	0.0567	TRUE	3	26	76.9301				N	N	N	N
A	7	NA	NA	B4	S_e-2	S1_Assay	STANDARD	SYBR	None	28.8203	28.8453	0.0353	0.01			TRUE	0.0567	TRUE	3	26	79.3158				N	N	N	N
A	7	NA	NA	B5	S_e-1	S1_Assay	STANDARD	SYBR	None	25.5714	25.7891	0.3078	0.1			TRUE	0.0567	TRUE	3	22	79.3222	76.9364			N	N	N	Y
A	7	NA	NA	B6	S_e-1	S1_Assay	STANDARD	SYBR	None	26.0068	25.7891	0.3078	0.1			TRUE	0.0567	TRUE	3	23	79.3222				N	N	N	N
A	7	NA	NA	B7	S_e0	S1_Assay	STANDARD	SYBR	None	21.8494	22.0066	0.2223	1			TRUE	0.0567	TRUE	3	18	79.1606				N	N	N	N
A	7	NA	NA	B8	S_e0	S1_Assay	STANDARD	SYBR	None	22.1638	22.0066	0.2223	1			TRUE	0.0567	TRUE	3	19	79.1606				N	N	N	N
A	7	NA	NA	B9	S_e+1	S1_Assay	STANDARD	SYBR	None	17.9146	17.8052	0.1546	10			TRUE	0.0567	TRUE	3	15	79.7644				N	N	N	N
A	7	NA	NA	B10	S_e+1	S1_Assay	STANDARD	SYBR	None	17.6959	17.8052	0.1546	10			TRUE	0.0567	TRUE	3	14	79.7644				N	N	N	N
A	7	NA	NA	B11	SS_Clear20_0W	S1_Assay	UNKNOWN	SYBR	None	24.2614	24.3079	0.0658	0.2108	0.2049	0.0084	TRUE	0.0567	TRUE	3	21	79.4657				N	N	N	N
A	7	NA	NA	B12	SS_Clear20_0W	S1_Assay	UNKNOWN	SYBR	None	24.3545	24.3079	0.0658	0.1989	0.2049	0.0084	TRUE	0.0567	TRUE	3	20	79.4657				N	N	N	N
A	7	NA	NA	C1	D_NTC	D1_Assay	NTC	SYBR	None	34.4905						TRUE	0.1241	TRUE	3	30	77.8196	65.1439	72.8984		Y	N	N	Y
A	7	NA	NA	C2	D_NTC	D1_Assay	NTC	SYBR	None	33.5559						TRUE	0.1241	TRUE	3	29	76.9248	80.2056	66.486		Y	N	N	Y
A	7	NA	NA	C3	D_e-2	D1_Assay	STANDARD	SYBR	None	32.7887	32.6085	0.2549	0.01			TRUE	0.1241	TRUE	3	28	73.0534	78.5703			N	N	N	Y
A	7	NA	NA	C4	D_e-2	D1_Assay	STANDARD	SYBR	None	32.4283	32.6085	0.2549	0.01			TRUE	0.1241	TRUE	3	28	73.3516	82.7452	78.123		N	N	N	Y
A	7	NA	NA	C5	D_e-1	D1_Assay	STANDARD	SYBR	None	29.9566	30.0361	0.1125	0.1			TRUE	0.1241	TRUE	3	26	72.9104				N	N	N	N
A	7	NA	NA	C6	D_e-1	D1_Assay	STANDARD	SYBR	None	30.1156	30.0361	0.1125	0.1			TRUE	0.1241	TRUE	3	26	73.0595				N	N	N	N
A	7	NA	NA	C7	D_e0	D1_Assay	STANDARD	SYBR	None	25.754	26.1866	0.6117	1			TRUE	0.1241	TRUE	3	21	72.8989				N	Y	N	N
A	7	NA	NA	C8	D_e0	D1_Assay	STANDARD	SYBR	None	26.6192	26.1866	0.6117	1			TRUE	0.1241	TRUE	3	22	72.8989				N	Y	N	N
A	7	NA	NA	C9	D_e+1	D1_Assay	STANDARD	SYBR	None	21.0989	21.1079	0.0126	10			TRUE	0.1241	TRUE	3	17	73.6506				N	N	N	N
A	7	NA	NA	C10	D_e+1	D1_Assay	STANDARD	SYBR	None	21.1168	21.1079	0.0126	10			TRUE	0.1241	TRUE	3	17	73.5015				N	N	N	N
A	7	NA	NA	C11	SS_Clear20_0W	D1_Assay	UNKNOWN	SYBR	None	Undetermined						TRUE	0.1241	TRUE	3	35	77.9749	71.8624			N	N	N	Y
A	7	NA	NA	C12	SS_Clear20_0W	D1_Assay	UNKNOWN	SYBR	None	Undetermined						TRUE	0.1241	TRUE	3	35	77.9749	73.3532			N	N	N	Y
A	7	NA	NA	D1	SD_White21_0W	A1_Assay	UNKNOWN	SYBR	None	Undetermined	25.3036					TRUE	0.0563	TRUE	1	2	77.074				N	N	N	N
A	7	NA	NA	D2	SD_White21_0W	A1_Assay	UNKNOWN	SYBR	None	25.3036	25.3036		1.6456	1.6456		TRUE	0.0563	TRUE	3	17	77.074				N	N	N	N
A	7	NA	NA	D3	SD_White22_0W	A1_Assay	UNKNOWN	SYBR	None	31.3675	31.221	0.2073	0.014	0.0158	0.0026	TRUE	0.0563	TRUE	3	28	77.2283				N	N	N	N
A	7	NA	NA	D4	SD_White22_0W	A1_Assay	UNKNOWN	SYBR	None	31.0744	31.221	0.2073	0.0176	0.0158	0.0026	TRUE	0.0563	TRUE	3	28	77.2283	65.8964			N	N	N	Y
A	7	NA	NA	D5	DS_Yellow28_0W	A1_Assay	UNKNOWN	SYBR	None	39.4159	39.4159		0	0		TRUE	0.0563	TRUE	3	35	76.7873	60.9815			N	N	N	Y
A	7	NA	NA	D6	DS_Yellow28_0W	A1_Assay	UNKNOWN	SYBR	None	Undetermined	39.4159					TRUE	0.0563	TRUE	3	38	76.34	61.1306	63.3672		N	N	Y	Y
A	7	NA	NA	D7	DD_Red22_0W	A1_Assay	UNKNOWN	SYBR	None	32.8813	33.126	0.3461	0.0042	0.0036	0.001	TRUE	0.0563	TRUE	3	29	77.3716				N	N	N	N
A	7	NA	NA	D8	DD_Red22_0W	A1_Assay	UNKNOWN	SYBR	None	33.3707	33.126	0.3461	0.0029	0.0036	0.001	TRUE	0.0563	TRUE	3	30	77.3716				N	N	N	N
A	7	NA	NA	D9	SS_Clear20_4W	A1_Assay	UNKNOWN	SYBR	None	26.2226	26.1439	0.1113	0.7986	0.8513	0.0745	TRUE	0.0563	TRUE	3	21	77.2294				N	N	N	N
A	7	NA	NA	D10	SS_Clear20_4W	A1_Assay	UNKNOWN	SYBR	None	26.0652	26.1439	0.1113	0.904	0.8513	0.0745	TRUE	0.0563	TRUE	3	21	77.2294				N	N	N	N
A	7	NA	NA	D11	SD_White21_4W	A1_Assay	UNKNOWN	SYBR	None	20.6912	20.7344	0.061	61.9621	59.9291	2.8751	TRUE	0.0563	TRUE	3	16	77.5276				N	N	N	N
A	7	NA	NA	D12	SD_White21_4W	A1_Assay	UNKNOWN	SYBR	None	20.7775	20.7344	0.061	57.8961	59.9291	2.8751	TRUE	0.0563	TRUE	3	16	77.5276				N	N	N	N
A	7	NA	NA	E1	SD_White21_0W	S1_Assay	UNKNOWN	SYBR	None	31.6404	31.3242	0.4472	0.0021	0.0026	0.0007	TRUE	0.0567	TRUE	3	21	76.7757	72.451			N	N	N	Y
A	7	NA	NA	E2	SD_White21_0W	S1_Assay	UNKNOWN	SYBR	None	31.008	31.3242	0.4472	0.0031	0.0026	0.0007	TRUE	0.0567	TRUE	3	21	72.451	76.9248			N	N	N	Y
A	7	NA	NA	E3	SD_White22_0W	S1_Assay	UNKNOWN	SYBR	None	12.7257	12.7722	0.0659	281.7923	273.8382	11.2487	TRUE	0.0567	TRUE	3	9	79.7631				N	N	N	N
A	7	NA	NA	E4	SD_White22_0W	S1_Assay	UNKNOWN	SYBR	None	12.8188	12.7722	0.0659	265.8842	273.8382	11.2487	TRUE	0.0567	TRUE	3	9	79.7631				N	N	N	N
A	7	NA	NA	E5	DS_Yellow28_0W	S1_Assay	UNKNOWN	SYBR	None	34.2893	34.285	0.006	0.0004	0.0004	0	TRUE	0.0567	TRUE	3	31	72.6122				N	N	N	N
A	7	NA	NA	E6	DS_Yellow28_0W	S1_Assay	UNKNOWN	SYBR	None	34.2808	34.285	0.006	0.0004	0.0004	0	TRUE	0.0567	TRUE	3	31	75.7435	64.8584			N	N	N	Y
A	7	NA	NA	E7	DD_Red22_0W	S1_Assay	UNKNOWN	SYBR	None	31.54	31.1859	0.5008	0.0022	0.0029	0.0009	TRUE	0.0567	TRUE	3	28	73.6443				N	Y	N	N
A	7	NA	NA	E8	DD_Red22_0W	S1_Assay	UNKNOWN	SYBR	None	30.8318	31.1859	0.5008	0.0035	0.0029	0.0009	TRUE	0.0567	TRUE	3	28	76.3279				N	Y	N	N
A	7	NA	NA	E9	SS_Clear20_4W	S1_Assay	UNKNOWN	SYBR	None	28.6079	28.567	0.0578	0.014	0.0144	0.0005	TRUE	0.0567	TRUE	3	23	79.4662	66.1948	77.2294		N	N	N	Y
A	7	NA	NA	E10	SS_Clear20_4W	S1_Assay	UNKNOWN	SYBR	None	28.5261	28.567	0.0578	0.0147	0.0144	0.0005	TRUE	0.0567	TRUE	3	24	79.4662	65.5983	77.2294		N	N	N	Y
A	7	NA	NA	E11	SD_White21_4W	S1_Assay	UNKNOWN	SYBR	None	27.1266	27.3682	0.3417	0.0353	0.0307	0.0065	TRUE	0.0567	TRUE	3	22	79.4657				N	N	N	N
A	7	NA	NA	E12	SD_White21_4W	S1_Assay	UNKNOWN	SYBR	None	27.6098	27.3682	0.3417	0.0261	0.0307	0.0065	TRUE	0.0567	TRUE	3	23	79.913				N	N	N	N
A	7	NA	NA	F1	SD_White21_0W	D1_Assay	UNKNOWN	SYBR	None	34.8536	35.9024	1.4832	0.0038	0.0024	0.0019	TRUE	0.1241	TRUE	3	28	73.0475				N	Y	N	N
A	7	NA	NA	F2	SD_White21_0W	D1_Assay	UNKNOWN	SYBR	None	36.9512	35.9024	1.4832	0.0011	0.0024	0.0019	TRUE	0.1241	TRUE	3	28	73.0475	77.6705			N	Y	N	Y
A	7	NA	NA	F3	SD_White22_0W	D1_Assay	UNKNOWN	SYBR	None	29.1723	29.161	0.016	0.1148	0.1156	0.0011	TRUE	0.1241	TRUE	3	24	73.5007				N	N	N	N
A	7	NA	NA	F4	SD_White22_0W	D1_Assay	UNKNOWN	SYBR	None	29.1497	29.161	0.016	0.1164	0.1156	0.0011	TRUE	0.1241	TRUE	3	24	73.3516				N	N	N	N
A	7	NA	NA	F5	DS_Yellow28_0W	D1_Assay	UNKNOWN	SYBR	None	23.3023	23.3841	0.1157	3.8953	3.7131	0.2576	TRUE	0.1241	TRUE	3	18	73.2086				N	N	N	N
A	7	NA	NA	F6	DS_Yellow28_0W	D1_Assay	UNKNOWN	SYBR	None	23.4659	23.3841	0.1157	3.5309	3.7131	0.2576	TRUE	0.1241	TRUE	3	18	73.0595				N	N	N	N
A	7	NA	NA	F7	DD_Red22_0W	D1_Assay	UNKNOWN	SYBR	None	18.271	18.2731	0.0029	79.8829	79.7833	0.1408	TRUE	0.1241	TRUE	3	14	73.048				N	N	N	N
A	7	NA	NA	F8	DD_Red22_0W	D1_Assay	UNKNOWN	SYBR	None	18.2752	18.2731	0.0029	79.6837	79.7833	0.1408	TRUE	0.1241	TRUE	3	14	73.048				N	N	N	N
A	7	NA	NA	F9	SS_Clear20_4W	D1_Assay	UNKNOWN	SYBR	None	Undetermined						TRUE	0.1241	TRUE	3	39	77.975				N	N	Y	N
A	7	NA	NA	F10	SS_Clear20_4W	D1_Assay	UNKNOWN	SYBR	None	Undetermined						TRUE	0.1241	TRUE	3	39	77.975	66.0456			N	N	Y	Y
A	7	NA	NA	F11	SD_White21_4W	D1_Assay	UNKNOWN	SYBR	None	31.594	31.5003	0.1325	0.0268	0.0284	0.0023	TRUE	0.1241	TRUE	3	26	73.0551	79.3166			N	N	N	Y
A	7	NA	NA	F12	SD_White21_4W	D1_Assay	UNKNOWN	SYBR	None	31.4066	31.5003	0.1325	0.03	0.0284	0.0023	TRUE	0.1241	TRUE	3	26	73.3532	79.0184			N	N	N	Y
A	7	NA	NA	G1	SD_White22_4W	A1_Assay	UNKNOWN	SYBR	None	31.0138	30.684	0.4663	0.0184	0.0247	0.0089	TRUE	0.0563	TRUE	3	27	77.5213				N	N	N	N
A	7	NA	NA	G2	SD_White22_4W	A1_Assay	UNKNOWN	SYBR	None	30.3543	30.684	0.4663	0.031	0.0247	0.0089	TRUE	0.0563	TRUE	3	27	77.8196				N	N	N	N
A	7	NA	NA	G3																					N	N	N	N
A	7	NA	NA	G4																					N	N	N	N
A	7	NA	NA	G5	DS_Yellow28_1W	A1_Assay	UNKNOWN	SYBR	None	Undetermined	37.0461					TRUE	0.0563	TRUE	3	35	71.8666	61.2797			N	N	N	Y
A	7	NA	NA	G6	DS_Yellow28_1W	A1_Assay	UNKNOWN	SYBR	None	37.0461	37.0461		0.0002	0.0002		TRUE	0.0563	TRUE	3	34	77.9802	63.9637			N	N	N	Y
A	7	NA	NA	G7																					N	N	N	N
A	7	NA	NA	G8																					N	N	N	N
A	7	NA	NA	G9	DD_Red22_4W	A1_Assay	UNKNOWN	SYBR	None	34.1308	35.4405	1.8522	0.0016	0.0009	0.001	TRUE	0.0563	TRUE	3	31	78.1241	71.7121			N	Y	N	Y
A	7	NA	NA	G10	DD_Red22_4W	A1_Assay	UNKNOWN	SYBR	None	36.7502	35.4405	1.8522	0.0002	0.0009	0.001	TRUE	0.0563	TRUE	3	34	77.6768	63.8089	71.8612		N	Y	N	Y
A	7	NA	NA	G11																					N	N	N	N
A	7	NA	NA	G12																					N	N	N	N
A	7	NA	NA	H1	SD_White22_4W	S1_Assay	UNKNOWN	SYBR	None	14.6808	14.6382	0.0602	83.2001	85.4699	3.21	TRUE	0.0567	TRUE	3	11	79.6091				N	N	N	N
A	7	NA	NA	H2	SD_White22_4W	S1_Assay	UNKNOWN	SYBR	None	14.5956	14.6382	0.0602	87.7398	85.4699	3.21	TRUE	0.0567	TRUE	3	10	79.46				N	N	N	N
A	7	NA	NA	H3	SD_White22_4W	D1_Assay	UNKNOWN	SYBR	None	34.6522	34.3925	0.3673	0.0043	0.0051	0.0011	TRUE	0.1241	TRUE	3	30	73.6498				N	N	N	N
A	7	NA	NA	H4	SD_White22_4W	D1_Assay	UNKNOWN	SYBR	None	34.1328	34.3925	0.3673	0.0058	0.0051	0.0011	TRUE	0.1241	TRUE	3	30	73.3516	76.1846	79.7631		N	N	N	Y
A	7	NA	NA	H5	DS_Yellow28_1W	S1_Assay	UNKNOWN	SYBR	None	36.8448	36.9736	0.1821	0.0001	0.0001	0	TRUE	0.0567	TRUE	3	34	72.9104	65.3057			N	N	N	Y
A	7	NA	NA	H6	DS_Yellow28_1W	S1_Assay	UNKNOWN	SYBR	None	37.1023	36.9736	0.1821	0.0001	0.0001	0	TRUE	0.0567	TRUE	3	34	65.3057	81.1115	77.0855		N	N	N	Y
A	7	NA	NA	H7	DS_Yellow28_1W	D1_Assay	UNKNOWN	SYBR	None	23.1038	23.018	0.1213	4.3883	4.6264	0.3367	TRUE	0.1241	TRUE	3	19	73.048				N	N	N	N
A	7	NA	NA	H8	DS_Yellow28_1W	D1_Assay	UNKNOWN	SYBR	None	22.9322	23.018	0.1213	4.8645	4.6264	0.3367	TRUE	0.1241	TRUE	3	18	73.048				N	N	N	N
A	7	NA	NA	H9	DD_Red22_4W	S1_Assay	UNKNOWN	SYBR	None	31.178	30.5587	0.8757	0.0028	0.0045	0.0023	TRUE	0.0567	TRUE	3	28	76.0365	79.6153			N	Y	N	Y
A	7	NA	NA	H10	DD_Red22_4W	S1_Assay	UNKNOWN	SYBR	None	29.9395	30.5587	0.8757	0.0061	0.0045	0.0023	TRUE	0.0567	TRUE	3	26	73.3524	79.6153			N	Y	N	Y
A	7	NA	NA	H11	DD_Red22_4W	D1_Assay	UNKNOWN	SYBR	None	18.8294	18.7516	0.11	57.1281	59.9256	3.9563	TRUE	0.1241	TRUE	3	14	73.9496				N	N	N	N
A	7	NA	NA	H12	DD_Red22_4W	D1_Assay	UNKNOWN	SYBR	None	18.6738	18.7516	0.11	62.7231	59.9256	3.9563	TRUE	0.1241	TRUE	3	14	73.9496				N	N	N	N
A	8	NA	NA	A1	A_NTC	A1_Assay	NTC	SYBR	None	31.4586						TRUE	0.113	TRUE	3	27	81.2483	72.1554			Y	N	N	N	Y
A	8	NA	NA	A2	A_NTC	A1_Assay	NTC	SYBR	None	30.9016						TRUE	0.113	TRUE	3	27	80.0558				Y	N	N	N	N
A	8	NA	NA	A3	A_e-2	A1_Assay	STANDARD	SYBR	None							TRUE	0.113	TRUE	3	27					N	N	N	N	N
A	8	NA	NA	A4	A_e-2	A1_Assay	STANDARD	SYBR	None							TRUE	0.113	TRUE	3	26					N	N	N	N	N
A	8	NA	NA	A5	A_e-1	A1_Assay	STANDARD	SYBR	None	29.8302	29.6747	0.2199	0.1			TRUE	0.113	TRUE	3	26	80.0652				N	N	N	N	N
A	8	NA	NA	A6	A_e-1	A1_Assay	STANDARD	SYBR	None	29.5193	29.6747	0.2199	0.1			TRUE	0.113	TRUE	3	25	76.7855				N	N	N	N	N
A	8	NA	NA	A7	A_e0	A1_Assay	STANDARD	SYBR	None	26.8739	26.8779	0.0056	1			TRUE	0.113	TRUE	3	23	76.9269				N	N	N	N	N
A	8	NA	NA	A8	A_e0	A1_Assay	STANDARD	SYBR	None	26.8818	26.8779	0.0056	1			TRUE	0.113	TRUE	3	22	76.7778				N	N	N	N	N
A	8	NA	NA	A9	A_e+1	A1_Assay	STANDARD	SYBR	None	24.0836	24.1316	0.0679	10			TRUE	0.113	TRUE	3	19	77.5257				N	N	N	N	N
A	8	NA	NA	A10	A_e+1	A1_Assay	STANDARD	SYBR	None	24.1797	24.1316	0.0679	10			TRUE	0.113	TRUE	3	19	77.5257				N	N	N	N	N
A	8	NA	NA	A11	SS_Clear24_0W	A1_Assay	UNKNOWN	SYBR	None	5.9898	6.1247	0.1908	34898076	31393912	4955635	TRUE	0.113	TRUE	1	2	77.2263				N	N	N	N	N
A	8	NA	NA	A12	SS_Clear24_0W	A1_Assay	UNKNOWN	SYBR	None	6.2597	6.1247	0.1908	27889750	31393912	4955635	TRUE	0.113	TRUE	1	2	77.3754				N	N	N	N	N
A	8	NA	NA	B1	S_NTC	S1_Assay	NTC	SYBR	None	29.8156						TRUE	0.2072	TRUE	3	25	73.0498	80.3539			Y	N	N	N	Y
A	8	NA	NA	B2	S_NTC	S1_Assay	NTC	SYBR	None	29.603						TRUE	0.2072	TRUE	3	24	77.9689	72.6026			Y	N	N	N	Y
A	8	NA	NA	B3	S_e-2	S1_Assay	STANDARD	SYBR	None	29.6963	29.511	0.2621	0.01			TRUE	0.2072	TRUE	3	25	80.0608	73.651			N	N	N	N	Y
A	8	NA	NA	B4	S_e-2	S1_Assay	STANDARD	SYBR	None	29.3257	29.511	0.2621	0.01			TRUE	0.2072	TRUE	3	24	79.9118	73.502			N	N	N	N	Y
A	8	NA	NA	B5	S_e-1	S1_Assay	STANDARD	SYBR	None	27.7248	27.4491	0.3899	0.1			TRUE	0.2072	TRUE	3	23	79.4689				N	N	N	N	N
A	8	NA	NA	B6	S_e-1	S1_Assay	STANDARD	SYBR	None	27.1734	27.4491	0.3899	0.1			TRUE	0.2072	TRUE	3	22	79.4689				N	N	N	N	N
A	8	NA	NA	B7	S_e0	S1_Assay	STANDARD	SYBR	None	24.2979	24.0393	0.3658	1			TRUE	0.2072	TRUE	3	19	79.3122				N	N	N	N	N
A	8	NA	NA	B8	S_e0	S1_Assay	STANDARD	SYBR	None	23.7807	24.0393	0.3658	1			TRUE	0.2072	TRUE	3	19	79.3122				N	N	N	N	N
A	8	NA	NA	B9	S_e+1	S1_Assay	STANDARD	SYBR	None	19.6339	19.5211	0.1595	10			TRUE	0.2072	TRUE	3	14	79.9109				N	N	N	N	N
A	8	NA	NA	B10	S_e+1	S1_Assay	STANDARD	SYBR	None	19.4083	19.5211	0.1595	10			TRUE	0.2072	TRUE	3	14	79.9109				N	N	N	N	N
A	8	NA	NA	B11	SS_Clear24_0W	S1_Assay	UNKNOWN	SYBR	None	27.2735	27.17	0.1463	0.0721	0.0776	0.0078	TRUE	0.2072	TRUE	3	19	79.6113				N	N	N	N	N
A	8	NA	NA	B12	SS_Clear24_0W	S1_Assay	UNKNOWN	SYBR	None	27.0665	27.17	0.1463	0.0831	0.0776	0.0078	TRUE	0.2072	TRUE	3	19	79.6113				N	N	N	N	N
A	8	NA	NA	C1	D_NTC	D1_Assay	NTC	SYBR	None	31.8241						TRUE	0.0257	TRUE	3	30	77.9689	65.4476			Y	N	N	N	Y
A	8	NA	NA	C2	D_NTC	D1_Assay	NTC	SYBR	None	31.605						TRUE	0.0257	TRUE	3	30	77.3727	67.0873			Y	N	N	N	Y
A	8	NA	NA	C3	D_e-2	D1_Assay	STANDARD	SYBR	None	30.7374	30.4833	0.3593	0.01			TRUE	0.0257	TRUE	3	29	73.2038	79.3155			N	N	N	N	Y
A	8	NA	NA	C4	D_e-2	D1_Assay	STANDARD	SYBR	None	30.2293	30.4833	0.3593	0.01			TRUE	0.0257	TRUE	3	28	73.2038	81.8496			N	N	N	N	Y
A	8	NA	NA	C5	D_e-1	D1_Assay	STANDARD	SYBR	None	27.9095	27.6946	0.3039	0.1			TRUE	0.0257	TRUE	3	26	72.9095				N	N	N	N	N
A	8	NA	NA	C6	D_e-1	D1_Assay	STANDARD	SYBR	None	27.4797	27.6946	0.3039	0.1			TRUE	0.0257	TRUE	3	25	73.0586				N	N	N	N	N
A	8	NA	NA	C7	D_e0	D1_Assay	STANDARD	SYBR	None	25.1264	24.4054	1.0196	1			TRUE	0.0257	TRUE	3	23	72.9018				N	Y	N	N	N
A	8	NA	NA	C8	D_e0	D1_Assay	STANDARD	SYBR	None	23.6845	24.4054	1.0196	1			TRUE	0.0257	TRUE	3	22	72.9018				N	Y	N	N	N
A	8	NA	NA	C9	D_e+1	D1_Assay	STANDARD	SYBR	None	18.9577	18.8326	0.177	10			TRUE	0.0257	TRUE	3	17	73.5007				N	N	N	N	N
A	8	NA	NA	C10	D_e+1	D1_Assay	STANDARD	SYBR	None	18.7074	18.8326	0.177	10			TRUE	0.0257	TRUE	3	17	73.5007				N	N	N	N	N
A	8	NA	NA	C11	SS_Clear24_0W	D1_Assay	UNKNOWN	SYBR	None	29.4259	29.8976	0.6671	0.0272	0.0213	0.0083	TRUE	0.0257	TRUE	3	19	73.0526				N	Y	N	N	N
A	8	NA	NA	C12	SS_Clear24_0W	D1_Assay	UNKNOWN	SYBR	None	30.3693	29.8976	0.6671	0.0154	0.0213	0.0083	TRUE	0.0257	TRUE	3	19	73.2017				N	Y	N	N	N
A	8	NA	NA	D1	SD_White23_0W	A1_Assay	UNKNOWN	SYBR	None	21.4393	21.6947	0.3612	92.9802	76.9026	22.7372	TRUE	0.113	TRUE	3	15	77.0745				N	N	N	N	N
A	8	NA	NA	D2	SD_White23_0W	A1_Assay	UNKNOWN	SYBR	None	21.9501	21.6947	0.3612	60.825	76.9026	22.7372	TRUE	0.113	TRUE	3	16	77.2236				N	N	N	N	N
A	8	NA	NA	D3	SD_White24_0W	A1_Assay	UNKNOWN	SYBR	None	28.4114	28.1981	0.3016	0.2836	0.344	0.0853	TRUE	0.113	TRUE	3	24	77.2286				N	N	N	N	N
A	8	NA	NA	D4	SD_White24_0W	A1_Assay	UNKNOWN	SYBR	None	27.9848	28.1981	0.3016	0.4043	0.344	0.0853	TRUE	0.113	TRUE	3	23	76.9305				N	N	N	N	N
A	8	NA	NA	D5	DS_Yellow12_0W	A1_Assay	UNKNOWN	SYBR	None	36.7413	36.3482	0.5558	0.0003	0.0004	0.0002	TRUE	0.113	TRUE	3	32	72.4623	77.8291	64.8594		N	Y	N	N	Y
A	8	NA	NA	D6	DS_Yellow12_0W	A1_Assay	UNKNOWN	SYBR	None	35.9552	36.3482	0.5558	0.0005	0.0004	0.0002	TRUE	0.113	TRUE	3	32	76.7855	64.8594			N	Y	N	N	Y
A	8	NA	NA	D7	DD_Red16_0W	A1_Assay	UNKNOWN	SYBR	None	35.5333	35.8923	0.5077	0.0008	0.0006	0.0002	TRUE	0.113	TRUE	3	32	77.8214	81.6974	71.2619		N	Y	N	N	Y
A	8	NA	NA	D8	DD_Red16_0W	A1_Assay	UNKNOWN	SYBR	None	36.2513	35.8923	0.5077	0.0004	0.0006	0.0002	TRUE	0.113	TRUE	3	32	71.1128	64.5534			N	Y	N	N	Y
A	8	NA	NA	D9	SS_Clear24_4W	A1_Assay	UNKNOWN	SYBR	None	28.3123	28.2899	0.0317	0.308	0.3138	0.0083	TRUE	0.113	TRUE	3	24	77.0785				N	N	N	N	N
A	8	NA	NA	D10	SS_Clear24_4W	A1_Assay	UNKNOWN	SYBR	None	28.2674	28.2899	0.0317	0.3197	0.3138	0.0083	TRUE	0.113	TRUE	3	24	77.0785				N	N	N	N	N
A	8	NA	NA	D11	SD_White23_4W	A1_Assay	UNKNOWN	SYBR	None	25.8405	25.7684	0.1019	2.401	2.5536	0.2159	TRUE	0.113	TRUE	3	19	77.5244				N	N	N	N	N
A	8	NA	NA	D12	SD_White23_4W	A1_Assay	UNKNOWN	SYBR	None	25.6964	25.7684	0.1019	2.7063	2.5536	0.2159	TRUE	0.113	TRUE	3	19	77.3754				N	N	N	N	N
A	8	NA	NA	E1	SD_White23_0W	S1_Assay	UNKNOWN	SYBR	None	21.6789	21.5726	0.1502	3.4193	3.6891	0.3816	TRUE	0.2072	TRUE	3	16	79.6086				N	N	N	N	N
A	8	NA	NA	E2	SD_White23_0W	S1_Assay	UNKNOWN	SYBR	None	21.4664	21.5726	0.1502	3.959	3.6891	0.3816	TRUE	0.2072	TRUE	3	16	79.6086				N	N	N	N	N
A	8	NA	NA	E3	SD_White24_0W	S1_Assay	UNKNOWN	SYBR	None	28.0181	27.4891	0.7481	0.0431	0.0663	0.0328	TRUE	0.2072	TRUE	3	22	79.7627	72.9057			N	Y	N	N	Y
A	8	NA	NA	E4	SD_White24_0W	S1_Assay	UNKNOWN	SYBR	None	26.9601	27.4891	0.7481	0.0895	0.0663	0.0328	TRUE	0.2072	TRUE	3	20	79.9118	72.9057			N	Y	N	N	Y
A	8	NA	NA	E5	DS_Yellow12_0W	S1_Assay	UNKNOWN	SYBR	None	34.0776	34.5351	0.6469	0.0007	0.0005	0.0002	TRUE	0.2072	TRUE	3	29	72.9095				N	Y	N	N	N
A	8	NA	NA	E6	DS_Yellow12_0W	S1_Assay	UNKNOWN	SYBR	None	34.9925	34.5351	0.6469	0.0004	0.0005	0.0002	TRUE	0.2072	TRUE	3	29	72.7605				N	Y	N	N	N
A	8	NA	NA	E7	DD_Red16_0W	S1_Assay	UNKNOWN	SYBR	None	32.3345	32.2419	0.1309	0.0022	0.0023	0.0002	TRUE	0.2072	TRUE	3	28	73.349				N	N	N	N	N
A	8	NA	NA	E8	DD_Red16_0W	S1_Assay	UNKNOWN	SYBR	None	32.1494	32.2419	0.1309	0.0025	0.0023	0.0002	TRUE	0.2072	TRUE	3	27	73.1999				N	N	N	N	N
A	8	NA	NA	E9	SS_Clear24_4W	S1_Assay	UNKNOWN	SYBR	None	31.1438	31.306	0.2294	0.005	0.0045	0.0007	TRUE	0.2072	TRUE	3	26	73.0535	79.7618			N	N	N	N	Y
A	8	NA	NA	E10	SS_Clear24_4W	S1_Assay	UNKNOWN	SYBR	None	31.4682	31.306	0.2294	0.004	0.0045	0.0007	TRUE	0.2072	TRUE	3	26	73.2025	79.6128			N	N	N	N	Y
A	8	NA	NA	E11	SD_White23_4W	S1_Assay	UNKNOWN	SYBR	None	26.3506	26.331	0.0278	0.1362	0.1381	0.0026	TRUE	0.2072	TRUE	3	19	79.9094				N	N	N	N	N
A	8	NA	NA	E12	SD_White23_4W	S1_Assay	UNKNOWN	SYBR	None	26.3114	26.331	0.0278	0.14	0.1381	0.0026	TRUE	0.2072	TRUE	3	19	79.9094				N	N	N	N	N
A	8	NA	NA	F1	SD_White23_0W	D1_Assay	UNKNOWN	SYBR	None	27.5662	27.7014	0.1911	0.0835	0.0772	0.0089	TRUE	0.0257	TRUE	3	24	73.0498				N	N	N	N	N
A	8	NA	NA	F2	SD_White23_0W	D1_Assay	UNKNOWN	SYBR	None	27.8365	27.7014	0.1911	0.0709	0.0772	0.0089	TRUE	0.0257	TRUE	3	25	72.9008				N	N	N	N	N
A	8	NA	NA	F3	SD_White24_0W	D1_Assay	UNKNOWN	SYBR	None	36.0519	35.7248	0.4626	0.0005	0.0006	0.0002	TRUE	0.0257	TRUE	3	33	73.3529				N	N	N	N	N
A	8	NA	NA	F4	SD_White24_0W	D1_Assay	UNKNOWN	SYBR	None	35.3977	35.7248	0.4626	0.0007	0.0006	0.0002	TRUE	0.0257	TRUE	3	33	73.3529				N	N	N	N	N
A	8	NA	NA	F5	DS_Yellow12_0W	D1_Assay	UNKNOWN	SYBR	None	21.3065	21.4299	0.1745	3.6175	3.3677	0.3533	TRUE	0.0257	TRUE	3	19	73.0586				N	N	N	N	N
A	8	NA	NA	F6	DS_Yellow12_0W	D1_Assay	UNKNOWN	SYBR	None	21.5533	21.4299	0.1745	3.1179	3.3677	0.3533	TRUE	0.0257	TRUE	3	19	73.0586				N	N	N	N	N
A	8	NA	NA	F7	DD_Red16_0W	D1_Assay	UNKNOWN	SYBR	None	20.905	20.8315	0.1039	4.6068	4.8199	0.3013	TRUE	0.0257	TRUE	3	19	72.9018				N	N	N	N	N
A	8	NA	NA	F8	DD_Red16_0W	D1_Assay	UNKNOWN	SYBR	None	20.758	20.8315	0.1039	5.033	4.8199	0.3013	TRUE	0.0257	TRUE	3	18	72.9018				N	N	N	N	N
A	8	NA	NA	F9	SS_Clear24_4W	D1_Assay	UNKNOWN	SYBR	None	Undetermined						TRUE	0.0257	TRUE	3	39	78.5692	65.3016			N	N	N	Y	Y
A	8	NA	NA	F10	SS_Clear24_4W	D1_Assay	UNKNOWN	SYBR	None	Undetermined						TRUE	0.0257	TRUE	3	39	78.5692	67.2395			N	N	N	Y	Y
A	8	NA	NA	F11	SD_White23_4W	D1_Assay	UNKNOWN	SYBR	None	34.9122	36.7425	2.5884	0.001	0.0006	0.0006	TRUE	0.0257	TRUE	3	19	77.5244	73.0526			N	Y	N	N	Y
A	8	NA	NA	F12	SD_White23_4W	D1_Assay	UNKNOWN	SYBR	None	38.5727	36.7425	2.5884	0.0001	0.0006	0.0006	TRUE	0.0257	TRUE	3	19	78.2697	73.3507	67.9845		N	Y	N	N	Y
A	8	NA	NA	G1	SD_White24_4W	A1_Assay	UNKNOWN	SYBR	None	Undetermined	4.2333					TRUE	0.113	TRUE	1	2	77.3727				N	N	N	N	N
A	8	NA	NA	G2	SD_White24_4W	A1_Assay	UNKNOWN	SYBR	None	4.2333	4.2333		150175584	150175584		TRUE	0.113	TRUE	1	2	77.2236				N	N	N	N	N
A	8	NA	NA	G3																					N	N	N	N	N
A	8	NA	NA	G4																					N	N	N	N	N
A	8	NA	NA	G5	DS_Yellow12_1W	A1_Assay	UNKNOWN	SYBR	None	Undetermined						TRUE	0.113	TRUE	3	39	74.9966	61.2815			N	N	Y	Y	Y
A	8	NA	NA	G6	DS_Yellow12_1W	A1_Assay	UNKNOWN	SYBR	None	Undetermined						TRUE	0.113	TRUE	3	39	61.2815				N	N	Y	Y	N
A	8	NA	NA	G7																					N	N	N	N	N
A	8	NA	NA	G8																					N	N	N	N	N
A	8	NA	NA	G9	DD_Red16_4W	A1_Assay	UNKNOWN	SYBR	None	Undetermined						TRUE	0.113	TRUE	3	39	62.6182				N	N	Y	Y	N
A	8	NA	NA	G10	DD_Red16_4W	A1_Assay	UNKNOWN	SYBR	None	Undetermined						TRUE	0.113	TRUE	3	35	71.5627	61.5747	77.8239		N	N	N	N	Y
A	8	NA	NA	G11																					N	N	N	N	N
A	8	NA	NA	G12																					N	N	N	N	N
A	8	NA	NA	H1	SD_White24_4W	S1_Assay	UNKNOWN	SYBR	None	6.1858	6.0188	0.2362	149798.8281	169205.7812	27445.5879	TRUE	0.2072	TRUE	1	2	79.7577				N	N	N	N	N
A	8	NA	NA	H2	SD_White24_4W	S1_Assay	UNKNOWN	SYBR	None	5.8518	6.0188	0.2362	188612.75	169205.7812	27445.5879	TRUE	0.2072	TRUE	1	2	79.6086				N	N	N	N	N
A	8	NA	NA	H3	SD_White24_4W	D1_Assay	UNKNOWN	SYBR	None	28.159	28.159		0.0584	0.0584		TRUE	0.0257	TRUE	3	19	77.8248	72.7566			N	N	N	N	Y
A	8	NA	NA	H4	SD_White24_4W	D1_Assay	UNKNOWN	SYBR	None	Undetermined	28.159					TRUE	0.0257	TRUE	1	2	73.502	78.272			N	N	N	N	Y
A	8	NA	NA	H5	DS_Yellow12_1W	S1_Assay	UNKNOWN	SYBR	None	35.5327	35.2551	0.3926	0.0002	0.0003	0.0001	TRUE	0.2072	TRUE	3	30	72.9095				N	N	N	N	N
A	8	NA	NA	H6	DS_Yellow12_1W	S1_Assay	UNKNOWN	SYBR	None	34.9775	35.2551	0.3926	0.0004	0.0003	0.0001	TRUE	0.2072	TRUE	3	30	72.9095				N	N	N	N	N
A	8	NA	NA	H7	DS_Yellow12_1W	D1_Assay	UNKNOWN	SYBR	None	37.0098	34.4412	3.6325	0.0003	0.0033	0.0042	TRUE	0.0257	TRUE	3	35	73.0509	65.4478			N	Y	N	N	Y
A	8	NA	NA	H8	DS_Yellow12_1W	D1_Assay	UNKNOWN	SYBR	None	31.8727	34.4412	3.6325	0.0062	0.0033	0.0042	TRUE	0.0257	TRUE	3	30	71.8582				N	Y	N	N	N
A	8	NA	NA	H9	DD_Red16_4W	S1_Assay	UNKNOWN	SYBR	None	31.9674	32.6997	1.0356	0.0028	0.0019	0.0013	TRUE	0.2072	TRUE	3	27	73.5007	79.9109			N	Y	N	N	Y
A	8	NA	NA	H10	DD_Red16_4W	S1_Assay	UNKNOWN	SYBR	None	33.432	32.6997	1.0356	0.001	0.0019	0.0013	TRUE	0.2072	TRUE	3	28	73.3516				N	Y	N	N	N
A	8	NA	NA	H11	DD_Red16_4W	D1_Assay	UNKNOWN	SYBR	None	21.217	21.0801	0.1936	3.8179	4.16	0.4838	TRUE	0.0257	TRUE	3	19	73.6488				N	N	N	N	N
A	8	NA	NA	H12	DD_Red16_4W	D1_Assay	UNKNOWN	SYBR	None	20.9432	21.0801	0.1936	4.5021	4.16	0.4838	TRUE	0.0257	TRUE	3	18	73.6488				N	N	N	N	N
A	9	NA	NA	A1	A_NTC	A1_Assay	NTC	SYBR	None	30.7234						TRUE	0.0134	TRUE	3	29	77.8231	72.0098			Y	N	N	N	N	N	Y
A	9	NA	NA	A2	A_NTC	A1_Assay	NTC	SYBR	None	29.8412						TRUE	0.0134	TRUE	3	28	81.6986	77.9721	71.4136		Y	N	N	N	N	N	Y
A	9	NA	NA	A3	A_e-2	A1_Assay	STANDARD	SYBR	None	29.6045	29.5351	0.098	0.01			TRUE	0.0134	TRUE	3	28	80.9551	77.8254			N	N	N	N	N	N	Y
A	9	NA	NA	A4	A_e-2	A1_Assay	STANDARD	SYBR	None	29.4658	29.5351	0.098	0.01			TRUE	0.0134	TRUE	3	28	74.3976	77.6764	81.2532		N	N	N	N	N	N	Y
A	9	NA	NA	A5	A_e-1	A1_Assay	STANDARD	SYBR	None	26.9013	26.5769	0.4588	0.1			TRUE	0.0134	TRUE	3	25	77.0897				N	N	N	N	N	N	N
A	9	NA	NA	A6	A_e-1	A1_Assay	STANDARD	SYBR	None	26.2525	26.5769	0.4588	0.1			TRUE	0.0134	TRUE	3	25	76.6425				N	N	N	N	N	N	N
A	9	NA	NA	A7	A_e0	A1_Assay	STANDARD	SYBR	None	23.8154	23.818	0.0038	1			TRUE	0.0134	TRUE	3	22	77.0803				N	N	N	N	N	N	N
A	9	NA	NA	A8	A_e0	A1_Assay	STANDARD	SYBR	None	23.8207	23.818	0.0038	1			TRUE	0.0134	TRUE	3	22	77.2293				N	N	N	N	N	N	N
A	9	NA	NA	A9	A_e+1	A1_Assay	STANDARD	SYBR	None	20.7728	20.8681	0.1349	10			TRUE	0.0134	TRUE	3	19	77.9794				N	N	N	N	N	N	N
A	9	NA	NA	A10	A_e+1	A1_Assay	STANDARD	SYBR	None	20.9635	20.8681	0.1349	10			TRUE	0.0134	TRUE	3	19	77.6813				N	N	N	N	N	N	N
A	9	NA	NA	A11	SD_White27_0W	A1_Assay	UNKNOWN	SYBR	None	Undetermined						TRUE	0.0134	TRUE	1	2	77.676				N	N	N	N	N	N	N
A	9	NA	NA	A12	SD_White27_0W	A1_Assay	UNKNOWN	SYBR	None	Undetermined						TRUE	0.0134	TRUE	1	2	77.676				N	N	N	N	N	N	N
A	9	NA	NA	B1	S_NTC	S1_Assay	NTC	SYBR	None	30.6994						TRUE	0.0472	TRUE	3	28	73.3513				Y	N	N	N	N	N	N
A	9	NA	NA	B2	S_NTC	S1_Assay	NTC	SYBR	None	29.2188						TRUE	0.0472	TRUE	3	26	80.9533	72.3079			Y	N	N	N	N	N	Y
A	9	NA	NA	B3	S_e-2	S1_Assay	STANDARD	SYBR	None	29.4643	28.9923	0.6676	0.01			TRUE	0.0472	TRUE	3	27	79.9119				N	N	Y	N	N	N	N
A	9	NA	NA	B4	S_e-2	S1_Assay	STANDARD	SYBR	None	28.5202	28.9923	0.6676	0.01			TRUE	0.0472	TRUE	3	26	79.7628				N	N	Y	N	N	N	N
A	9	NA	NA	B5	S_e-1	S1_Assay	STANDARD	SYBR	None	24.1842	25.3174	1.6026	0.1			TRUE	0.0472	TRUE	3	21	79.6238				N	N	Y	N	N	N	N
A	9	NA	NA	B6	S_e-1	S1_Assay	STANDARD	SYBR	None	26.4506	25.3174	1.6026	0.1			TRUE	0.0472	TRUE	3	24	79.3257	76.7915			N	N	Y	N	N	N	Y
A	9	NA	NA	B7	S_e0	S1_Assay	STANDARD	SYBR	None	21.8789	21.6684	0.2977	1			TRUE	0.0472	TRUE	3	19	79.3155				N	N	N	N	N	N	N
A	9	NA	NA	B8	S_e0	S1_Assay	STANDARD	SYBR	None	21.4578	21.6684	0.2977	1			TRUE	0.0472	TRUE	3	18	79.3155				N	N	N	N	N	N	N
A	9	NA	NA	B9	S_e+1	S1_Assay	STANDARD	SYBR	None	17.3681	17.2889	0.1119	10			TRUE	0.0472	TRUE	3	14	79.9169				N	N	N	N	N	N	N
A	9	NA	NA	B10	S_e+1	S1_Assay	STANDARD	SYBR	None	17.2098	17.2889	0.1119	10			TRUE	0.0472	TRUE	3	14	79.9169				N	N	N	N	N	N	N
A	9	NA	NA	B11	SD_White27_0W	S1_Assay	UNKNOWN	SYBR	None	26.6962	26.8795	0.2592	0.0425	0.0383	0.0059	TRUE	0.0472	TRUE	3	22	79.6137	72.31			N	N	N	N	N	N	Y
A	9	NA	NA	B12	SD_White27_0W	S1_Assay	UNKNOWN	SYBR	None	27.0628	26.8795	0.2592	0.0342	0.0383	0.0059	TRUE	0.0472	TRUE	3	22	79.6137				N	N	N	N	N	N	N
A	9	NA	NA	C1	D_NTC	D1_Assay	NTC	SYBR	None	33.1642						TRUE	0.0319	TRUE	3	30	77.0778	72.9042	66.7928		Y	N	N	N	N	N	Y
A	9	NA	NA	C2	D_NTC	D1_Assay	NTC	SYBR	None	Undetermined						TRUE	0.0319	TRUE	3	39	64.5569				N	Y	N	N	Y	N	N
A	9	NA	NA	C3	D_e-2	D1_Assay	STANDARD	SYBR	None	30.4263	30.5125	0.122	0.01			TRUE	0.0319	TRUE	3	28	73.2054				N	N	N	N	N	N	N
A	9	NA	NA	C4	D_e-2	D1_Assay	STANDARD	SYBR	None	30.5988	30.5125	0.122	0.01			TRUE	0.0319	TRUE	3	28	73.5034				N	N	N	N	N	N	N
A	9	NA	NA	C5	D_e-1	D1_Assay	STANDARD	SYBR	None	27.6258	27.699	0.1036	0.1			TRUE	0.0319	TRUE	3	25	73.214				N	N	N	N	N	N	N
A	9	NA	NA	C6	D_e-1	D1_Assay	STANDARD	SYBR	None	27.7723	27.699	0.1036	0.1			TRUE	0.0319	TRUE	3	25	73.214				N	N	N	N	N	N	N
A	9	NA	NA	C7	D_e0	D1_Assay	STANDARD	SYBR	None	23.449	23.9993	0.7783	1			TRUE	0.0319	TRUE	3	21	73.0569				N	N	Y	N	N	N	N
A	9	NA	NA	C8	D_e0	D1_Assay	STANDARD	SYBR	None	24.5497	23.9993	0.7783	1			TRUE	0.0319	TRUE	3	22	73.0569				N	N	Y	N	N	N	N
A	9	NA	NA	C9	D_e+1	D1_Assay	STANDARD	SYBR	None	18.7309	18.7105	0.0289	10			TRUE	0.0319	TRUE	3	16	73.6572				N	N	N	N	N	N	N
A	9	NA	NA	C10	D_e+1	D1_Assay	STANDARD	SYBR	None	18.69	18.7105	0.0289	10			TRUE	0.0319	TRUE	3	16	73.6572				N	N	N	N	N	N	N
A	9	NA	NA	C11	SD_White27_0W	D1_Assay	UNKNOWN	SYBR	None	32.849	32.6368	0.3	0.0036	0.0041	0.0007	TRUE	0.0319	TRUE	3	24	73.0552	77.9741			N	N	N	N	N	N	Y
A	9	NA	NA	C12	SD_White27_0W	D1_Assay	UNKNOWN	SYBR	None	32.4247	32.6368	0.3	0.0046	0.0041	0.0007	TRUE	0.0319	TRUE	3	22	73.2043				N	N	N	N	N	N	N
A	9	NA	NA	D1	DD_Red18_0W	A1_Assay	UNKNOWN	SYBR	None	37.0612	37.0612		0	0		TRUE	0.0134	TRUE	3	35	77.3759	64.2588			N	N	N	N	N	N	Y
A	9	NA	NA	D2	DD_Red18_0W	A1_Assay	UNKNOWN	SYBR	None	Undetermined	37.0612					TRUE	0.0134	TRUE	3	39	64.1097	60.9795			N	N	N	Y	N	Y	Y
A	9	NA	NA	D3	DS_Yellow20_0W	A1_Assay	UNKNOWN	SYBR	None	Undetermined						TRUE	0.0134	TRUE	3	39	61.2826				N	N	N	Y	N	Y	N
A	9	NA	NA	D4	DS_Yellow20_0W	A1_Assay	UNKNOWN	SYBR	None	Undetermined						TRUE	0.0134	TRUE	3	39	61.4317				N	N	N	Y	N	Y	N
A	9	NA	NA	D5	DS_Yellow21_0W	A1_Assay	UNKNOWN	SYBR	None	36.9619	36.9619		0	0		TRUE	0.0134	TRUE	3	35	77.3878	64.4191			N	N	N	N	N	N	Y
A	9	NA	NA	D6	DS_Yellow21_0W	A1_Assay	UNKNOWN	SYBR	None	Undetermined	36.9619					TRUE	0.0134	TRUE	3	37	77.9841	61.1396			N	N	N	N	N	Y	Y
A	9	NA	NA	D7	DS_Yellow22_0W	A1_Assay	UNKNOWN	SYBR	None	37.2531	37.6597	0.5751	0	0	0	TRUE	0.0134	TRUE	3	35	74.547	63.0728			N	N	Y	N	N	N	Y
A	9	NA	NA	D8	DS_Yellow22_0W	A1_Assay	UNKNOWN	SYBR	None	38.0664	37.6597	0.5751	0	0	0	TRUE	0.0134	TRUE	3	35	74.547	61.4336			N	N	Y	N	N	N	Y
A	9	NA	NA	D9	SD_White27_4W	A1_Assay	UNKNOWN	SYBR	None	24.2068	24.1862	0.0291	0.7001	0.7118	0.0166	TRUE	0.0134	TRUE	3	22	77.5323				N	N	N	N	N	N	N
A	9	NA	NA	D10	SD_White27_4W	A1_Assay	UNKNOWN	SYBR	None	24.1656	24.1862	0.0291	0.7236	0.7118	0.0166	TRUE	0.0134	TRUE	3	22	77.5323				N	N	N	N	N	N	N
A	9	NA	NA	D11	DD_Red18_4W	A1_Assay	UNKNOWN	SYBR	None	36.6823	36.6823		0	0		TRUE	0.0134	TRUE	3	35	71.8628				N	N	N	N	N	N	N
A	9	NA	NA	D12	DD_Red18_4W	A1_Assay	UNKNOWN	SYBR	None	Undetermined	36.6823					TRUE	0.0134	TRUE	3	39	61.5779	87.9609			N	N	N	N	N	Y	Y
A	9	NA	NA	E1	DD_Red18_0W	S1_Assay	UNKNOWN	SYBR	None	32.8611	32.557	0.4301	0.0011	0.0013	0.0003	TRUE	0.0472	TRUE	3	30	76.1834	72.1589			N	N	N	N	N	N	Y
A	9	NA	NA	E2	DD_Red18_0W	S1_Assay	UNKNOWN	SYBR	None	32.2529	32.557	0.4301	0.0016	0.0013	0.0003	TRUE	0.0472	TRUE	3	29	72.7551				N	N	N	N	N	N	N
A	9	NA	NA	E3	DS_Yellow20_0W	S1_Assay	UNKNOWN	SYBR	None	30.2874	31.0391	1.0631	0.005	0.0035	0.0021	TRUE	0.0472	TRUE	3	27	79.7628	73.2054			N	N	Y	N	N	N	Y
A	9	NA	NA	E4	DS_Yellow20_0W	S1_Assay	UNKNOWN	SYBR	None	31.7908	31.0391	1.0631	0.0021	0.0035	0.0021	TRUE	0.0472	TRUE	3	29	73.2054	79.7628			N	N	Y	N	N	N	Y
A	9	NA	NA	E5	DS_Yellow21_0W	S1_Assay	UNKNOWN	SYBR	None	29.0731	29.0107	0.0882	0.0103	0.0107	0.0006	TRUE	0.0472	TRUE	3	26	76.6425	79.3257	67.5494		N	N	N	N	N	N	Y
A	9	NA	NA	E6	DS_Yellow21_0W	S1_Assay	UNKNOWN	SYBR	None	28.9484	29.0107	0.0882	0.0111	0.0107	0.0006	TRUE	0.0472	TRUE	3	26	79.4747	72.1705			N	N	N	N	N	N	Y
A	9	NA	NA	E7	DS_Yellow22_0W	S1_Assay	UNKNOWN	SYBR	None	37.1031	34.4178	3.7976	0.0001	0.0011	0.0014	TRUE	0.0472	TRUE	3	34	71.5667				N	N	Y	N	N	N	N
A	9	NA	NA	E8	DS_Yellow22_0W	S1_Assay	UNKNOWN	SYBR	None	31.7325	34.4178	3.7976	0.0021	0.0011	0.0014	TRUE	0.0472	TRUE	3	29	72.4608	79.3155			N	N	Y	N	N	N	Y
A	9	NA	NA	E9	SD_White27_4W	S1_Assay	UNKNOWN	SYBR	None	25.7049	25.6468	0.0823	0.0765	0.0793	0.0039	TRUE	0.0472	TRUE	3	22	79.7679				N	N	N	N	N	N	N
A	9	NA	NA	E10	SD_White27_4W	S1_Assay	UNKNOWN	SYBR	None	25.5886	25.6468	0.0823	0.082	0.0793	0.0039	TRUE	0.0472	TRUE	3	22	79.7679				N	N	N	N	N	N	N
A	9	NA	NA	E11	DD_Red18_4W	S1_Assay	UNKNOWN	SYBR	None	30.5173	30.5791	0.0875	0.0044	0.0042	0.0002	TRUE	0.0472	TRUE	3	28	76.3345				N	N	N	N	N	N	N
A	9	NA	NA	E12	DD_Red18_4W	S1_Assay	UNKNOWN	SYBR	None	30.641	30.5791	0.0875	0.0041	0.0042	0.0002	TRUE	0.0472	TRUE	3	28	76.1854				N	N	N	N	N	N	N
A	9	NA	NA	F1	DD_Red18_0W	D1_Assay	UNKNOWN	SYBR	None	26.9584	26.8967	0.0872	0.1143	0.1186	0.0061	TRUE	0.0319	TRUE	3	24	73.0532				N	N	N	N	N	N	N
A	9	NA	NA	F2	DD_Red18_0W	D1_Assay	UNKNOWN	SYBR	None	26.835	26.8967	0.0872	0.1229	0.1186	0.0061	TRUE	0.0319	TRUE	3	24	73.2023				N	N	N	N	N	N	N
A	9	NA	NA	F3	DS_Yellow20_0W	D1_Assay	UNKNOWN	SYBR	None	23.4859	23.3991	0.1229	0.8832	0.9308	0.0673	TRUE	0.0319	TRUE	3	21	73.5034				N	N	N	N	N	N	N
A	9	NA	NA	F4	DS_Yellow20_0W	D1_Assay	UNKNOWN	SYBR	None	23.3122	23.3991	0.1229	0.9784	0.9308	0.0673	TRUE	0.0319	TRUE	3	21	73.5034				N	N	N	N	N	N	N
A	9	NA	NA	F5	DS_Yellow21_0W	D1_Assay	UNKNOWN	SYBR	None	19.9462	19.9094	0.0521	7.0996	7.2572	0.2228	TRUE	0.0319	TRUE	3	17	73.214				N	N	N	N	N	N	N
A	9	NA	NA	F6	DS_Yellow21_0W	D1_Assay	UNKNOWN	SYBR	None	19.8725	19.9094	0.0521	7.4147	7.2572	0.2228	TRUE	0.0319	TRUE	3	17	73.214				N	N	N	N	N	N	N
A	9	NA	NA	F7	DS_Yellow22_0W	D1_Assay	UNKNOWN	SYBR	None	20.1643	20.1726	0.0117	6.2441	6.2138	0.0428	TRUE	0.0319	TRUE	3	18	72.9079				N	N	N	N	N	N	N
A	9	NA	NA	F8	DS_Yellow22_0W	D1_Assay	UNKNOWN	SYBR	None	20.1809	20.1726	0.0117	6.1835	6.2138	0.0428	TRUE	0.0319	TRUE	3	18	72.9079				N	N	N	N	N	N	N
A	9	NA	NA	F9	SD_White27_4W	D1_Assay	UNKNOWN	SYBR	None	37.0231	36.9501	0.1031	0.0003	0.0003	0	TRUE	0.0319	TRUE	3	33	73.5082	78.2775			N	N	N	N	N	N	Y
A	9	NA	NA	F10	SD_White27_4W	D1_Assay	UNKNOWN	SYBR	None	36.8772	36.9501	0.1031	0.0003	0.0003	0	TRUE	0.0319	TRUE	3	33	73.2101	78.2775	65.758		N	N	N	N	N	N	Y
A	9	NA	NA	F11	DD_Red18_4W	D1_Assay	UNKNOWN	SYBR	None	23.2006	22.9833	0.3073	1.0448	1.1971	0.2155	TRUE	0.0319	TRUE	3	21	73.6515	68.8817			N	N	N	N	N	N	Y
A	9	NA	NA	F12	DD_Red18_4W	D1_Assay	UNKNOWN	SYBR	None	22.766	22.9833	0.3073	1.3495	1.1971	0.2155	TRUE	0.0319	TRUE	3	20	73.6515				N	N	N	N	N	N	N
A	9	NA	NA	G1	DS_Yellow20_1W	A1_Assay	UNKNOWN	SYBR	None	Undetermined						TRUE	0.0134	TRUE	3	39	61.2776				N	N	N	N	N	Y	N
A	9	NA	NA	G2	DS_Yellow20_1W	A1_Assay	UNKNOWN	SYBR	None	Undetermined						TRUE	0.0134	TRUE	3	39	61.1285	86.7666	90.6421		N	N	N	Y	N	Y	Y
A	9	NA	NA	G3																					N	N	N	N	N	N	N
A	9	NA	NA	G4																					N	N	N	N	N	N	N
A	9	NA	NA	G5	DS_Yellow21_1W	A1_Assay	UNKNOWN	SYBR	None	37.1249	37.1249		0	0		TRUE	0.0134	TRUE	3	35	77.2387				N	N	N	N	N	N	N
A	9	NA	NA	G6	DS_Yellow21_1W	A1_Assay	UNKNOWN	SYBR	None	Undetermined	37.1249					TRUE	0.0134	TRUE	3	39	61.1396				N	N	N	Y	N	Y	N
A	9	NA	NA	G7																					N	N	N	N	N	N	N
A	9	NA	NA	G8																					N	N	N	N	N	N	N
A	9	NA	NA	G9	DS_Yellow22_1W	A1_Assay	UNKNOWN	SYBR	None	32.2077	32.2552	0.0672	0.0012	0.0011	0.0001	TRUE	0.0134	TRUE	3	31	72.4649				N	N	N	N	N	N	N
A	9	NA	NA	G10	DS_Yellow22_1W	A1_Assay	UNKNOWN	SYBR	None	32.3027	32.2552	0.0672	0.0011	0.0011	0.0001	TRUE	0.0134	TRUE	3	31	75.4457	78.1284			N	N	N	N	N	N	Y
A	9	NA	NA	G11																					N	N	N	N	N	N	N
A	9	NA	NA	G12																					N	N	N	N	N	N	N
A	9	NA	NA	H1	DS_Yellow20_1W	S1_Assay	UNKNOWN	SYBR	None	32.3081	32.3706	0.0884	0.0015	0.0015	0.0001	TRUE	0.0472	TRUE	3	29	79.6118	72.606	76.7797		N	N	N	N	N	N	Y
A	9	NA	NA	H2	DS_Yellow20_1W	S1_Assay	UNKNOWN	SYBR	None	32.4331	32.3706	0.0884	0.0014	0.0015	0.0001	TRUE	0.0472	TRUE	3	29	72.7551	79.4627			N	N	N	N	N	N	Y
A	9	NA	NA	H3	DS_Yellow20_1W	D1_Assay	UNKNOWN	SYBR	None	28.1602	28.025	0.1911	0.0563	0.0612	0.0069	TRUE	0.0319	TRUE	3	26	73.6525				N	N	N	N	N	N	N
A	9	NA	NA	H4	DS_Yellow20_1W	D1_Assay	UNKNOWN	SYBR	None	27.8899	28.025	0.1911	0.066	0.0612	0.0069	TRUE	0.0319	TRUE	3	25	73.6525				N	N	N	N	N	N	N
A	9	NA	NA	H5	DS_Yellow21_1W	S1_Assay	UNKNOWN	SYBR	None	33.183	33.8377	0.926	0.0009	0.0007	0.0003	TRUE	0.0472	TRUE	3	30	72.7668				N	N	Y	N	N	N	N
A	9	NA	NA	H6	DS_Yellow21_1W	S1_Assay	UNKNOWN	SYBR	None	34.4925	33.8377	0.926	0.0004	0.0007	0.0003	TRUE	0.0472	TRUE	3	32	72.7668				N	N	Y	N	N	N	N
A	9	NA	NA	H7	DS_Yellow21_1W	D1_Assay	UNKNOWN	SYBR	None	25.8241	25.8477	0.0334	0.2229	0.2199	0.0043	TRUE	0.0319	TRUE	3	23	73.0569				N	N	N	N	N	N	N
A	9	NA	NA	H8	DS_Yellow21_1W	D1_Assay	UNKNOWN	SYBR	None	25.8714	25.8477	0.0334	0.2168	0.2199	0.0043	TRUE	0.0319	TRUE	3	23	73.0569				N	N	N	N	N	N	N
A	9	NA	NA	H9	DS_Yellow22_1W	S1_Assay	UNKNOWN	SYBR	None	29.232	28.8666	0.5168	0.0094	0.012	0.0036	TRUE	0.0472	TRUE	3	26	76.9361				N	N	Y	N	N	N	N
A	9	NA	NA	H10	DS_Yellow22_1W	S1_Assay	UNKNOWN	SYBR	None	28.5011	28.8666	0.5168	0.0145	0.012	0.0036	TRUE	0.0472	TRUE	3	25	73.9553				N	N	Y	N	N	N	N
A	9	NA	NA	H11	DS_Yellow22_1W	D1_Assay	UNKNOWN	SYBR	None	20.3585	20.3441	0.0204	5.5695	5.6171	0.0673	TRUE	0.0319	TRUE	3	18	73.8005				N	N	N	N	N	N	N
A	9	NA	NA	H12	DS_Yellow22_1W	D1_Assay	UNKNOWN	SYBR	None	20.3297	20.3441	0.0204	5.6648	5.6171	0.0673	TRUE	0.0319	TRUE	3	18	73.8005				N	N	N	N	N	N	N
B	10	NA	NA	A1	A_NTC	A1_Assay	NTC	SYBR	None	39.8771						TRUE	0.135	TRUE	3	35	64.7261	85.8828			N	N	N	N	Y
B	10	NA	NA	A2	A_NTC	A1_Assay	NTC	SYBR	None	Undetermined						TRUE	0.135	TRUE	3	39	64.5771				N	N	N	N	N
B	10	NA	NA	A3	A_e-2	A1_Assay	STANDARD	SYBR	None	36.9428	36.99	0.0666	0.01			TRUE	0.135	TRUE	3	32	77.0976	65.4767			N	N	N	N	Y
B	10	NA	NA	A4	A_e-2	A1_Assay	STANDARD	SYBR	None	37.0371	36.99	0.0666	0.01			TRUE	0.135	TRUE	3	32	77.3956	65.6257			N	N	N	N	Y
B	10	NA	NA	A5	A_e-1	A1_Assay	STANDARD	SYBR	None	32.6828	32.7832	0.1419	0.1			TRUE	0.135	TRUE	3	28	76.3665	74.1317			N	N	N	N	Y
B	10	NA	NA	A6	A_e-1	A1_Assay	STANDARD	SYBR	None	32.8835	32.7832	0.1419	0.1			TRUE	0.135	TRUE	3	28	76.6644				N	N	N	N	N
B	10	NA	NA	A7	A_e0	A1_Assay	STANDARD	SYBR	None	28.4184	28.4131	0.0074	1			TRUE	0.135	TRUE	3	24	76.2021				N	N	N	N	N
B	10	NA	NA	A8	A_e0	A1_Assay	STANDARD	SYBR	None	28.4079	28.4131	0.0074	1			TRUE	0.135	TRUE	3	24	76.947				N	N	N	N	N
B	10	NA	NA	A9	A_e+1	A1_Assay	STANDARD	SYBR	None	23.7602	23.8031	0.0606	10			TRUE	0.135	TRUE	3	19	77.2501				N	N	N	N	N
B	10	NA	NA	A10	A_e+1	A1_Assay	STANDARD	SYBR	None	23.8459	23.8031	0.0606	10			TRUE	0.135	TRUE	3	19	77.2501				N	N	N	N	N
B	10	colony_one	south	A11	JP0121	A1_Assay	UNKNOWN	SYBR	None	23.3597	23.1304	0.3242	13.3275	15.1379	2.5603	TRUE	0.135	TRUE	3	18	77.0952				N	N	N	N	N
B	10	colony_one	south	A12	JP0121	A1_Assay	UNKNOWN	SYBR	None	22.9012	23.1304	0.3242	16.9483	15.1379	2.5603	TRUE	0.135	TRUE	3	15	77.0952				N	N	N	N	N
B	10	NA	NA	B1	S_NTC	S1_Assay	NTC	SYBR	None	37.06						TRUE	0.0186	TRUE	3	35	82.158	65.1731			N	N	N	N	Y
B	10	NA	NA	B2	S_NTC	S1_Assay	NTC	SYBR	None	31.8088						TRUE	0.0186	TRUE	3	30	72.7716				Y	N	N	N	N
B	10	NA	NA	B3	S_e-2	S1_Assay	STANDARD	SYBR	None	27.8315	27.4242	0.576	0.01			TRUE	0.0186	TRUE	3	26	79.3324				N	Y	N	N	N
B	10	NA	NA	B4	S_e-2	S1_Assay	STANDARD	SYBR	None	27.0169	27.4242	0.576	0.01			TRUE	0.0186	TRUE	3	25	79.1834				N	Y	N	N	N
B	10	NA	NA	B5	S_e-1	S1_Assay	STANDARD	SYBR	None	24.3619	24.3114	0.0714	0.1			TRUE	0.0186	TRUE	3	23	78.7502				N	N	N	N	N
B	10	NA	NA	B6	S_e-1	S1_Assay	STANDARD	SYBR	None	24.2609	24.3114	0.0714	0.1			TRUE	0.0186	TRUE	3	22	78.7502				N	N	N	N	N
B	10	NA	NA	B7	S_e0	S1_Assay	STANDARD	SYBR	None	21.3144	21.0756	0.3377	1			TRUE	0.0186	TRUE	3	20	78.7347				N	N	N	N	N
B	10	NA	NA	B8	S_e0	S1_Assay	STANDARD	SYBR	None	20.8369	21.0756	0.3377	1			TRUE	0.0186	TRUE	3	19	78.5857				N	N	N	N	N
B	10	NA	NA	B9	S_e+1	S1_Assay	STANDARD	SYBR	None	16.7251	16.7664	0.0584	10			TRUE	0.0186	TRUE	3	15	79.4848				N	N	N	N	N
B	10	NA	NA	B10	S_e+1	S1_Assay	STANDARD	SYBR	None	16.8077	16.7664	0.0584	10			TRUE	0.0186	TRUE	3	15	79.4848				N	N	N	N	N
B	10	colony_one	south	B11	JP0121	S1_Assay	UNKNOWN	SYBR	None	13.8141	13.9089	0.1339	86.4838	81.4455	7.1251	TRUE	0.0186	TRUE	3	11	79.3299				N	N	N	N	N
B	10	colony_one	south	B12	JP0121	S1_Assay	UNKNOWN	SYBR	None	14.0036	13.9089	0.1339	76.4073	81.4455	7.1251	TRUE	0.0186	TRUE	3	11	79.1809				N	N	N	N	N
B	10	NA	NA	C1	D_NTC	D1_Assay	NTC	SYBR	None	Undetermined						TRUE	0.018	TRUE	3	39	84.2439	65.0241	93.4813		N	N	N	N	Y
B	10	NA	NA	C2	D_NTC	D1_Assay	NTC	SYBR	None	Undetermined						TRUE	0.018	TRUE	3	39	64.7261				N	N	N	N	N
B	10	NA	NA	C3	D_e-2	D1_Assay	STANDARD	SYBR	None							TRUE	0.018	TRUE	3	35					N	N	N	N	N
B	10	NA	NA	C4	D_e-2	D1_Assay	STANDARD	SYBR	None	29.8531	29.8531		0.01			TRUE	0.018	TRUE	3	28	73.075				N	N	N	N	N
B	10	NA	NA	C5	D_e-1	D1_Assay	STANDARD	SYBR	None	28.6126	27.5877	1.4494	0.1			TRUE	0.018	TRUE	3	27	72.6418				N	Y	N	N	N
B	10	NA	NA	C6	D_e-1	D1_Assay	STANDARD	SYBR	None	26.5628	27.5877	1.4494	0.1			TRUE	0.018	TRUE	3	24	72.4928				N	Y	N	N	N
B	10	NA	NA	C7	D_e0	D1_Assay	STANDARD	SYBR	None	24.5445	23.9676	0.8159	1			TRUE	0.018	TRUE	3	23	72.4777				N	Y	N	N	N
B	10	NA	NA	C8	D_e0	D1_Assay	STANDARD	SYBR	None	23.3907	23.9676	0.8159	1			TRUE	0.018	TRUE	3	21	72.4777				N	Y	N	N	N
B	10	NA	NA	C9	D_e+1	D1_Assay	STANDARD	SYBR	None	18.4643	18.5833	0.1682	10			TRUE	0.018	TRUE	3	17	73.2276				N	N	N	N	N
B	10	NA	NA	C10	D_e+1	D1_Assay	STANDARD	SYBR	None	18.7022	18.5833	0.1682	10			TRUE	0.018	TRUE	3	17	73.2276				N	N	N	N	N
B	10	colony_one	south	C11	JP0121	D1_Assay	UNKNOWN	SYBR	None	37.1236	35.6692	2.0569	0.0003	0.0009	0.0009	TRUE	0.018	TRUE	3	35	77.8401	66.0711			N	Y	N	N	Y
B	10	colony_one	south	C12	JP0121	D1_Assay	UNKNOWN	SYBR	None	34.2148	35.6692	2.0569	0.0015	0.0009	0.0009	TRUE	0.018	TRUE	3	32	75.6055				N	Y	N	N	N
B	10	colony_one	west	D1	JP0122	A1_Assay	UNKNOWN	SYBR	None	22.2205	22.1321	0.1249	24.2145	25.389	1.6611	TRUE	0.135	TRUE	3	17	76.9433				N	N	N	N	N
B	10	colony_one	west	D2	JP0122	A1_Assay	UNKNOWN	SYBR	None	22.0438	22.1321	0.1249	26.5636	25.389	1.6611	TRUE	0.135	TRUE	3	17	76.9433				N	N	N	N	N
B	10	colony_one	north	D3	JP0123	A1_Assay	UNKNOWN	SYBR	None	24.1078	24.1339	0.0369	9.0042	8.8827	0.1717	TRUE	0.135	TRUE	3	19	76.9486				N	N	N	N	N
B	10	colony_one	north	D4	JP0123	A1_Assay	UNKNOWN	SYBR	None	24.16	24.1339	0.0369	8.7613	8.8827	0.1717	TRUE	0.135	TRUE	3	20	76.9486				N	N	N	N	N
B	10	colony_one	east	D5	JP0124	A1_Assay	UNKNOWN	SYBR	None	24.3188	24.4286	0.1553	8.0616	7.6232	0.62	TRUE	0.135	TRUE	3	20	76.2175				N	N	N	N	N
B	10	colony_one	east	D6	JP0124	A1_Assay	UNKNOWN	SYBR	None	24.5385	24.4286	0.1553	7.1848	7.6232	0.62	TRUE	0.135	TRUE	3	20	76.0685				N	N	N	N	N
B	10	colony_one	center	D7	JP0125	A1_Assay	UNKNOWN	SYBR	None	26.5694	26.5265	0.0607	2.478	2.535	0.0807	TRUE	0.135	TRUE	3	22	76.0531				N	N	N	N	N
B	10	colony_one	center	D8	JP0125	A1_Assay	UNKNOWN	SYBR	None	26.4835	26.5265	0.0607	2.5921	2.535	0.0807	TRUE	0.135	TRUE	3	22	76.0531				N	N	N	N	N
B	10	colony_two	west	D9	JP0126	A1_Assay	UNKNOWN	SYBR	None	27.1323	27.2398	0.152	1.8449	1.7466	0.139	TRUE	0.135	TRUE	3	23	76.6542				N	N	N	N	N
B	10	colony_two	west	D10	JP0126	A1_Assay	UNKNOWN	SYBR	None	27.3472	27.2398	0.152	1.6483	1.7466	0.139	TRUE	0.135	TRUE	3	23	76.5052				N	N	N	N	N
B	10	colony_two	north	D11	JP0127	A1_Assay	UNKNOWN	SYBR	None	32.2002	32.0556	0.2045	0.1295	0.1401	0.015	TRUE	0.135	TRUE	3	27	76.7973				N	N	N	N	N
B	10	colony_two	north	D12	JP0127	A1_Assay	UNKNOWN	SYBR	None	31.911	32.0556	0.2045	0.1507	0.1401	0.015	TRUE	0.135	TRUE	3	27	76.7973				N	N	N	N	N
B	10	colony_one	west	E1	JP0122	S1_Assay	UNKNOWN	SYBR	None	13.2815	12.9983	0.4005	122.5238	149.9911	38.8446	TRUE	0.0186	TRUE	3	11	78.8802				N	N	N	N	N
B	10	colony_one	west	E2	JP0122	S1_Assay	UNKNOWN	SYBR	None	12.7151	12.9983	0.4005	177.4583	149.9911	38.8446	TRUE	0.0186	TRUE	3	11	78.8802	69.4938			N	N	N	N	Y
B	10	colony_one	north	E3	JP0123	S1_Assay	UNKNOWN	SYBR	None	21.2549	21.2869	0.0453	0.6662	0.6526	0.0193	TRUE	0.0186	TRUE	3	19	79.3324	76.7996			N	N	N	N	Y
B	10	colony_one	north	E4	JP0123	S1_Assay	UNKNOWN	SYBR	None	21.319	21.2869	0.0453	0.6389	0.6526	0.0193	TRUE	0.0186	TRUE	3	20	79.4814	76.7996	72.926		N	N	N	N	Y
B	10	colony_one	east	E5	JP0124	S1_Assay	UNKNOWN	SYBR	None	24.7725	24.7771	0.0066	0.0668	0.0666	0.0003	TRUE	0.0186	TRUE	3	23	72.7908				N	N	N	N	N
B	10	colony_one	east	E6	JP0124	S1_Assay	UNKNOWN	SYBR	None	24.7818	24.7771	0.0066	0.0664	0.0666	0.0003	TRUE	0.0186	TRUE	3	23	72.7908				N	N	N	N	N
B	10	colony_one	center	E7	JP0125	S1_Assay	UNKNOWN	SYBR	None	24.8223	24.9135	0.129	0.0646	0.061	0.0051	TRUE	0.0186	TRUE	3	23	72.3287				N	N	N	N	N
B	10	colony_one	center	E8	JP0125	S1_Assay	UNKNOWN	SYBR	None	25.0047	24.9135	0.129	0.0574	0.061	0.0051	TRUE	0.0186	TRUE	3	23	72.1797				N	N	N	N	N
B	10	colony_two	west	E9	JP0126	S1_Assay	UNKNOWN	SYBR	None	13.7455	13.72	0.036	90.4574	91.9904	2.1681	TRUE	0.0186	TRUE	3	12	79.4848				N	N	N	N	N
B	10	colony_two	west	E10	JP0126	S1_Assay	UNKNOWN	SYBR	None	13.6945	13.72	0.036	93.5235	91.9904	2.1681	TRUE	0.0186	TRUE	3	12	79.4848				N	N	N	N	N
B	10	colony_two	north	E11	JP0127	S1_Assay	UNKNOWN	SYBR	None	13.2516	13.4697	0.3084	124.9439	109.4409	21.9246	TRUE	0.0186	TRUE	3	11	79.4788				N	N	N	N	N
B	10	colony_two	north	E12	JP0127	S1_Assay	UNKNOWN	SYBR	None	13.6877	13.4697	0.3084	93.9378	109.4409	21.9246	TRUE	0.0186	TRUE	3	11	79.4788				N	N	N	N	N
B	10	colony_one	west	F1	JP0122	D1_Assay	UNKNOWN	SYBR	None	34.5845	34.5337	0.0718	0.0012	0.0013	0.0001	TRUE	0.018	TRUE	3	31	78.7312				N	N	N	N	N
B	10	colony_one	west	F2	JP0122	D1_Assay	UNKNOWN	SYBR	None	34.4829	34.5337	0.0718	0.0013	0.0013	0.0001	TRUE	0.018	TRUE	3	33	75.7514				N	N	N	N	N
B	10	colony_one	north	F3	JP0123	D1_Assay	UNKNOWN	SYBR	None	34.22	35.9883	2.5007	0.0015	0.0009	0.0009	TRUE	0.018	TRUE	3	32	78.7364	82.7591	65.1787		N	Y	N	N	Y
B	10	colony_one	north	F4	JP0123	D1_Assay	UNKNOWN	SYBR	None	37.7565	35.9883	2.5007	0.0002	0.0009	0.0009	TRUE	0.018	TRUE	3	35	64.7318	75.6077	72.926		N	Y	N	N	Y
B	10	colony_one	east	F5	JP0124	D1_Assay	UNKNOWN	SYBR	None	33.7379	34.0199	0.3988	0.002	0.0017	0.0004	TRUE	0.018	TRUE	3	32	77.5584	65.9375			N	N	N	N	Y
B	10	colony_one	east	F6	JP0124	D1_Assay	UNKNOWN	SYBR	None	34.3019	34.0199	0.3988	0.0015	0.0017	0.0004	TRUE	0.018	TRUE	3	32	75.1746	71.003	65.3415		N	N	N	N	Y
B	10	colony_one	center	F7	JP0125	D1_Assay	UNKNOWN	SYBR	None	Undetermined						TRUE	0.018	TRUE	3	39	65.6247	77.2449			N	N	N	Y	Y
B	10	colony_one	center	F8	JP0125	D1_Assay	UNKNOWN	SYBR	None	Undetermined						TRUE	0.018	TRUE	3	39	65.6247	77.2449			N	N	Y	Y	Y
B	10	colony_two	west	F9	JP0126	D1_Assay	UNKNOWN	SYBR	None	31.5249	31.5249		0.0074	0.0074		TRUE	0.018	TRUE	3	30	71.7377				N	N	N	N	N
B	10	colony_two	west	F10	JP0126	D1_Assay	UNKNOWN	SYBR	None	Undetermined	31.5249					TRUE	0.018	TRUE	3	39	65.7785	75.4623			N	N	Y	Y	Y
B	10	colony_two	north	F11	JP0127	D1_Assay	UNKNOWN	SYBR	None	34.8932	36.5323	2.318	0.001	0.0006	0.0006	TRUE	0.018	TRUE	3	33	69.4975	74.7116	80.9686		N	Y	N	N	Y
B	10	colony_two	north	F12	JP0127	D1_Assay	UNKNOWN	SYBR	None	38.1714	36.5323	2.318	0.0001	0.0006	0.0006	TRUE	0.018	TRUE	3	35	70.0934				N	Y	N	N	N
B	10	colony_two	east	G1	JP0128	A1_Assay	UNKNOWN	SYBR	None	29.4996	29.605	0.1491	0.5334	0.5055	0.0395	TRUE	0.135	TRUE	3	24	76.3474				N	N	N	N	N
B	10	colony_two	east	G2	JP0128	A1_Assay	UNKNOWN	SYBR	None	29.7104	29.605	0.1491	0.4776	0.5055	0.0395	TRUE	0.135	TRUE	3	25	76.4964				N	N	N	N	N
B	10	NA	NA	G3																					N	N	N	N	N
B	10	NA	NA	G4																					N	N	N	N	N
B	10	colony_two	south	G5	JP0129	A1_Assay	UNKNOWN	SYBR	None	32.1986	32.0878	0.1568	0.1296	0.1376	0.0113	TRUE	0.135	TRUE	3	28	77.2604				N	N	N	N	N
B	10	colony_two	south	G6	JP0129	A1_Assay	UNKNOWN	SYBR	None	31.9769	32.0878	0.1568	0.1456	0.1376	0.0113	TRUE	0.135	TRUE	3	27	76.9624				N	N	N	N	N
B	10	NA	NA	G7																					N	N	N	N	N
B	10	NA	NA	G8																					N	N	N	N	N
B	10	colony_two	center	G9	JP0130	A1_Assay	UNKNOWN	SYBR	None	29.4731	29.282	0.2702	0.5409	0.6009	0.0848	TRUE	0.135	TRUE	3	25	77.3991				N	N	N	N	N
B	10	colony_two	center	G10	JP0130	A1_Assay	UNKNOWN	SYBR	None	29.091	29.282	0.2702	0.6609	0.6009	0.0848	TRUE	0.135	TRUE	3	24	76.9521				N	N	N	N	N
B	10	NA	NA	G11																					N	N	N	N	N
B	10	NA	NA	G12																					N	N	N	N	N
B	10	colony_two	east	H1	JP0128	S1_Assay	UNKNOWN	SYBR	None	12.2533	12.1977	0.0786	240.019	249.0713	12.8019	TRUE	0.0186	TRUE	3	9	79.1782				N	N	N	N	N
B	10	colony_two	east	H2	JP0128	S1_Assay	UNKNOWN	SYBR	None	12.1421	12.1977	0.0786	258.1236	249.0713	12.8019	TRUE	0.0186	TRUE	3	9	79.1782				N	N	N	N	N
B	10	colony_two	east	H3	JP0128	D1_Assay	UNKNOWN	SYBR	None	35.0905	35.5071	0.5891	0.0009	0.0007	0.0003	TRUE	0.018	TRUE	3	33	69.2013	74.2669	82.0141		N	Y	N	N	Y
B	10	colony_two	east	H4	JP0128	D1_Assay	UNKNOWN	SYBR	None	35.9237	35.5071	0.5891	0.0006	0.0007	0.0003	TRUE	0.018	TRUE	3	34	69.4993	75.4588	78.2895		N	Y	N	N	Y
B	10	colony_two	south	H5	JP0129	S1_Assay	UNKNOWN	SYBR	None	12.5537	12.5763	0.0319	197.2113	194.3413	4.0587	TRUE	0.0186	TRUE	3	10	79.0482				N	N	N	N	N
B	10	colony_two	south	H6	JP0129	S1_Assay	UNKNOWN	SYBR	None	12.5988	12.5763	0.0319	191.4714	194.3413	4.0587	TRUE	0.0186	TRUE	3	9	78.8992				N	N	N	N	N
B	10	colony_two	south	H7	JP0129	D1_Assay	UNKNOWN	SYBR	None	32.5493	32.6284	0.1118	0.0041	0.0039	0.0003	TRUE	0.018	TRUE	3	30	76.0531				N	N	N	N	N
B	10	colony_two	south	H8	JP0129	D1_Assay	UNKNOWN	SYBR	None	32.7074	32.6284	0.1118	0.0037	0.0039	0.0003	TRUE	0.018	TRUE	3	30	74.2654	69.0512	78.7347		N	N	N	N	Y
B	10	colony_two	center	H9	JP0130	S1_Assay	UNKNOWN	SYBR	None	15.4064	15.3344	0.1017	30.5292	32.0353	2.13	TRUE	0.0186	TRUE	3	13	79.4848				N	N	N	N	N
B	10	colony_two	center	H10	JP0130	S1_Assay	UNKNOWN	SYBR	None	15.2625	15.3344	0.1017	33.5415	32.0353	2.13	TRUE	0.0186	TRUE	3	13	79.4848				N	N	N	N	N
B	10	colony_two	center	H11	JP0130	D1_Assay	UNKNOWN	SYBR	None	32.6601	33.8197	1.6398	0.0038	0.0024	0.002	TRUE	0.018	TRUE	3	30	74.1157				N	Y	N	N	N
B	10	colony_two	center	H12	JP0130	D1_Assay	UNKNOWN	SYBR	None	34.9792	33.8197	1.6398	0.001	0.0024	0.002	TRUE	0.018	TRUE	3	32	71.4342				N	Y	N	N	N
B	11	NA	NA	A1	A_NTC	A1_Assay	NTC	SYBR	None	Undetermined						TRUE	0.1458	TRUE	3	35	78.893	64.7378			N	N	N	N	Y
B	11	NA	NA	A2	A_NTC	A1_Assay	NTC	SYBR	None	37.0797						TRUE	0.1458	TRUE	3	32	66.5258	81.873	85.3		N	N	N	N	Y
B	11	NA	NA	A3	A_e-2	A1_Assay	STANDARD	SYBR	None	34.9373	35.171	0.3306	0.01			TRUE	0.1458	TRUE	3	31	76.0647				N	N	N	N	N
B	11	NA	NA	A4	A_e-2	A1_Assay	STANDARD	SYBR	None	35.4048	35.171	0.3306	0.01			TRUE	0.1458	TRUE	3	31	72.6378				N	N	N	N	N
B	11	NA	NA	A5	A_e-1	A1_Assay	STANDARD	SYBR	None							TRUE	0.1458	TRUE	3	29					N	N	N	N	N
B	11	NA	NA	A6	A_e-1	A1_Assay	STANDARD	SYBR	None	31.7343	31.7343		0.1			TRUE	0.1458	TRUE	3	27	76.8201				N	N	N	N	N
B	11	NA	NA	A7	A_e0	A1_Assay	STANDARD	SYBR	None	28.461	28.1947	0.3766	1			TRUE	0.1458	TRUE	3	23	76.8073				N	N	N	N	N
B	11	NA	NA	A8	A_e0	A1_Assay	STANDARD	SYBR	None	27.9283	28.1947	0.3766	1			TRUE	0.1458	TRUE	3	23	76.6583				N	N	N	N	N
B	11	NA	NA	A9	A_e+1	A1_Assay	STANDARD	SYBR	None	23.7738	23.8427	0.0975	10			TRUE	0.1458	TRUE	3	19	77.408				N	N	N	N	N
B	11	NA	NA	A10	A_e+1	A1_Assay	STANDARD	SYBR	None	23.9117	23.8427	0.0975	10			TRUE	0.1458	TRUE	3	19	77.259				N	N	N	N	N
B	11	colony_three	south	A11	JP0131	A1_Assay	UNKNOWN	SYBR	None	27.9436	27.497	0.6316	0.9412	1.2855	0.487	TRUE	0.1458	TRUE	3	23	76.5085				N	Y	N	N	N
B	11	colony_three	south	A12	JP0131	A1_Assay	UNKNOWN	SYBR	None	27.0504	27.497	0.6316	1.6299	1.2855	0.487	TRUE	0.1458	TRUE	3	22	76.6575				N	Y	N	N	N
B	11	NA	NA	B1	S_NTC	S1_Assay	NTC	SYBR	None	34.5907						TRUE	0.1927	TRUE	3	30	72.9329	83.81			Y	N	N	N	Y
B	11	NA	NA	B2	S_NTC	S1_Assay	NTC	SYBR	None	34.4246						TRUE	0.1927	TRUE	3	29	73.6779				Y	N	N	N	N
B	11	NA	NA	B3	S_e-2	S1_Assay	STANDARD	SYBR	None	30.7282	30.7282		0.01			TRUE	0.1927	TRUE	3	26	79.4915	76.2136			N	N	N	N	Y
B	11	NA	NA	B4	S_e-2	S1_Assay	STANDARD	SYBR	None							TRUE	0.1927	TRUE	3	28					N	N	N	N	N
B	11	NA	NA	B5	S_e-1	S1_Assay	STANDARD	SYBR	None	27.4296	27.3565	0.1034	0.1			TRUE	0.1927	TRUE	3	22	79.0548				N	N	N	N	N
B	11	NA	NA	B6	S_e-1	S1_Assay	STANDARD	SYBR	None	27.2834	27.3565	0.1034	0.1			TRUE	0.1927	TRUE	3	22	79.0548				N	N	N	N	N
B	11	NA	NA	B7	S_e0	S1_Assay	STANDARD	SYBR	None	23.8725	23.7058	0.2357	1			TRUE	0.1927	TRUE	3	19	78.8931				N	N	N	N	N
B	11	NA	NA	B8	S_e0	S1_Assay	STANDARD	SYBR	None	23.5391	23.7058	0.2357	1			TRUE	0.1927	TRUE	3	18	78.8931				N	N	N	N	N
B	11	NA	NA	B9	S_e+1	S1_Assay	STANDARD	SYBR	None	19.7367	19.6758	0.0862	10			TRUE	0.1927	TRUE	3	14	79.6428				N	N	N	N	N
B	11	NA	NA	B10	S_e+1	S1_Assay	STANDARD	SYBR	None	19.6148	19.6758	0.0862	10			TRUE	0.1927	TRUE	3	14	79.6428				N	N	N	N	N
B	11	colony_three	south	B11	JP0131	S1_Assay	UNKNOWN	SYBR	None	28.1446	28.2635	0.1682	0.0577	0.0537	0.0056	TRUE	0.1927	TRUE	3	23	79.1899	69.9539			N	N	N	N	Y
B	11	colony_three	south	B12	JP0131	S1_Assay	UNKNOWN	SYBR	None	28.3825	28.2635	0.1682	0.0498	0.0537	0.0056	TRUE	0.1927	TRUE	3	23	79.1899	68.0174			N	N	N	N	Y
B	11	NA	NA	C1	D_NTC	D1_Assay	NTC	SYBR	None	Undetermined						TRUE	0.061	TRUE	3	39	66.0788	93.1971	84.406		N	N	N	N	Y
B	11	NA	NA	C2	D_NTC	D1_Assay	NTC	SYBR	None	Undetermined						TRUE	0.061	TRUE	3	39	65.6318	92.4521	84.555		N	N	N	N	Y
B	11	NA	NA	C3	D_e-2	D1_Assay	STANDARD	SYBR	None	33.3237	33.1212	0.2864	0.01			TRUE	0.061	TRUE	3	30	73.6807				N	N	N	N	N
B	11	NA	NA	C4	D_e-2	D1_Assay	STANDARD	SYBR	None	32.9187	33.1212	0.2864	0.01			TRUE	0.061	TRUE	3	30	73.5317				N	N	N	N	N
B	11	NA	NA	C5	D_e-1	D1_Assay	STANDARD	SYBR	None	29.9096	28.2806	2.3038	0.1			TRUE	0.061	TRUE	3	27	72.9467				N	Y	N	N	N
B	11	NA	NA	C6	D_e-1	D1_Assay	STANDARD	SYBR	None	26.6515	28.2806	2.3038	0.1			TRUE	0.061	TRUE	3	23	72.9467				N	Y	N	N	N
B	11	NA	NA	C7	D_e0	D1_Assay	STANDARD	SYBR	None	25.3954	24.6506	1.0533	1			TRUE	0.061	TRUE	3	22	72.7847				N	Y	N	N	N
B	11	NA	NA	C8	D_e0	D1_Assay	STANDARD	SYBR	None	23.9058	24.6506	1.0533	1			TRUE	0.061	TRUE	3	21	72.9337				N	Y	N	N	N
B	11	NA	NA	C9	D_e+1	D1_Assay	STANDARD	SYBR	None	20.1853	19.9844	0.2842	10			TRUE	0.061	TRUE	3	17	73.5344				N	N	N	N	N
B	11	NA	NA	C10	D_e+1	D1_Assay	STANDARD	SYBR	None	19.7834	19.9844	0.2842	10			TRUE	0.061	TRUE	3	16	73.5344				N	N	N	N	N
B	11	colony_three	south	C11	JP0131	D1_Assay	UNKNOWN	SYBR	None	Undetermined						TRUE	0.061	TRUE	3	39	65.6339				N	N	Y	Y	N
B	11	colony_three	south	C12	JP0131	D1_Assay	UNKNOWN	SYBR	None	Undetermined						TRUE	0.061	TRUE	3	39	66.3787	77.8492			N	N	N	Y	Y
B	11	colony_three	west	D1	JP0132	A1_Assay	UNKNOWN	SYBR	None	21.2695	21.3476	0.1105	56.9793	54.3687	3.692	TRUE	0.1458	TRUE	3	16	76.5089				N	N	N	N	N
B	11	colony_three	west	D2	JP0132	A1_Assay	UNKNOWN	SYBR	None	21.4258	21.3476	0.1105	51.758	54.3687	3.692	TRUE	0.1458	TRUE	3	16	76.5089				N	N	N	N	N
B	11	colony_three	north	D3	JP0133	A1_Assay	UNKNOWN	SYBR	None	24.1222	24.158	0.0506	9.8632	9.6509	0.3003	TRUE	0.1458	TRUE	3	19	76.9586				N	N	N	N	N
B	11	colony_three	north	D4	JP0133	A1_Assay	UNKNOWN	SYBR	None	24.1938	24.158	0.0506	9.4386	9.6509	0.3003	TRUE	0.1458	TRUE	3	20	76.9586				N	N	N	N	N
B	11	colony_three	east	D5	JP0134	A1_Assay	UNKNOWN	SYBR	None	26.4317	26.5652	0.1888	2.3843	2.2038	0.2552	TRUE	0.1458	TRUE	3	22	76.3732				N	N	N	N	N
B	11	colony_three	east	D6	JP0134	A1_Assay	UNKNOWN	SYBR	None	26.6987	26.5652	0.1888	2.0233	2.2038	0.2552	TRUE	0.1458	TRUE	3	22	76.3732				N	N	N	N	N
B	11	colony_three	center	D7	JP0135	A1_Assay	UNKNOWN	SYBR	None	24.6231	24.6439	0.0295	7.2491	7.1574	0.1297	TRUE	0.1458	TRUE	3	20	76.0624				N	N	N	N	N
B	11	colony_three	center	D8	JP0135	A1_Assay	UNKNOWN	SYBR	None	24.6648	24.6439	0.0295	7.0656	7.1574	0.1297	TRUE	0.1458	TRUE	3	20	76.2114				N	N	N	N	N
B	11	colony_four	south	D9	JP0141	A1_Assay	UNKNOWN	SYBR	None	36.8335	36.4603	0.5279	0.004	0.0051	0.0016	TRUE	0.1458	TRUE	3	32	76.9611	65.7871			N	Y	N	N	Y
B	11	colony_four	south	D10	JP0141	A1_Assay	UNKNOWN	SYBR	None	36.087	36.4603	0.5279	0.0063	0.0051	0.0016	TRUE	0.1458	TRUE	3	32	77.11	68.6178			N	Y	N	N	Y
B	11	colony_four	west	D11	JP0142	A1_Assay	UNKNOWN	SYBR	None	Undetermined						TRUE	0.1458	TRUE	3	39	65.038	84.2548	77.5513		N	N	Y	Y	Y
B	11	colony_four	west	D12	JP0142	A1_Assay	UNKNOWN	SYBR	None	Undetermined						TRUE	0.1458	TRUE	3	35	65.7829	61.0159	92.0011		N	N	N	N	Y
B	11	colony_three	west	E1	JP0132	S1_Assay	UNKNOWN	SYBR	None	24.6912	24.5031	0.266	0.4897	0.5539	0.0909	TRUE	0.1927	TRUE	3	20	79.042				N	N	N	N	N
B	11	colony_three	west	E2	JP0132	S1_Assay	UNKNOWN	SYBR	None	24.315	24.5031	0.266	0.6182	0.5539	0.0909	TRUE	0.1927	TRUE	3	19	79.042				N	N	N	N	N
B	11	colony_three	north	E3	JP0133	S1_Assay	UNKNOWN	SYBR	None	27.6391	27.6488	0.0137	0.0789	0.0784	0.0007	TRUE	0.1927	TRUE	3	23	79.4915	76.8096			N	N	N	N	Y
B	11	colony_three	north	E4	JP0133	S1_Assay	UNKNOWN	SYBR	None	27.6584	27.6488	0.0137	0.0779	0.0784	0.0007	TRUE	0.1927	TRUE	3	23	79.6405				N	N	N	N	N
B	11	colony_three	east	E5	JP0134	S1_Assay	UNKNOWN	SYBR	None	20.9515	21.2345	0.4002	4.9641	4.2302	1.0379	TRUE	0.1927	TRUE	3	15	79.2038				N	N	N	N	N
B	11	colony_three	east	E6	JP0134	S1_Assay	UNKNOWN	SYBR	None	21.5175	21.2345	0.4002	3.4962	4.2302	1.0379	TRUE	0.1927	TRUE	3	16	79.0548				N	N	N	N	N
B	11	colony_three	center	E7	JP0135	S1_Assay	UNKNOWN	SYBR	None	17.3011	17.3203	0.0271	47.6171	47.0582	0.7904	TRUE	0.1927	TRUE	3	12	78.8931	76.3603			N	N	N	N	Y
B	11	colony_three	center	E8	JP0135	S1_Assay	UNKNOWN	SYBR	None	17.3395	17.3203	0.0271	46.4993	47.0582	0.7904	TRUE	0.1927	TRUE	3	12	78.8931	76.3603			N	N	N	N	Y
B	11	colony_four	south	E9	JP0141	S1_Assay	UNKNOWN	SYBR	None	16.1471	16.444	0.4198	97.3169	82.3446	21.174	TRUE	0.1927	TRUE	3	11	79.6428	77.11			N	N	N	N	Y
B	11	colony_four	south	E10	JP0141	S1_Assay	UNKNOWN	SYBR	None	16.7408	16.444	0.4198	67.3722	82.3446	21.174	TRUE	0.1927	TRUE	3	11	79.4938	77.11	69.9587		N	N	N	N	Y
B	11	colony_four	west	E11	JP0142	S1_Assay	UNKNOWN	SYBR	None	17.273	17.0513	0.3136	48.4551	56.1129	10.8298	TRUE	0.1927	TRUE	3	11	79.3389				N	N	N	N	N
B	11	colony_four	west	E12	JP0142	S1_Assay	UNKNOWN	SYBR	None	16.8295	17.0513	0.3136	63.7707	56.1129	10.8298	TRUE	0.1927	TRUE	3	11	79.3389				N	N	N	N	N
B	11	colony_three	west	F1	JP0132	D1_Assay	UNKNOWN	SYBR	None	31.3776	31.4947	0.1655	0.0234	0.022	0.0019	TRUE	0.061	TRUE	3	28	78.893	73.2309			N	N	N	N	Y
B	11	colony_three	west	F2	JP0132	D1_Assay	UNKNOWN	SYBR	None	31.6117	31.4947	0.1655	0.0206	0.022	0.0019	TRUE	0.061	TRUE	3	28	79.489	70.6979			N	N	N	N	Y
B	11	colony_three	north	F3	JP0133	D1_Assay	UNKNOWN	SYBR	None	34.1842	34.0504	0.1893	0.0052	0.0056	0.0006	TRUE	0.061	TRUE	3	31	80.5345				N	N	N	N	N
B	11	colony_three	north	F4	JP0133	D1_Assay	UNKNOWN	SYBR	None	33.9165	34.0504	0.1893	0.006	0.0056	0.0006	TRUE	0.061	TRUE	3	30	79.4915	83.0674			N	N	N	N	Y
B	11	colony_three	east	F5	JP0134	D1_Assay	UNKNOWN	SYBR	None	Undetermined						TRUE	0.061	TRUE	3	39	65.051				N	N	Y	Y	N
B	11	colony_three	east	F6	JP0134	D1_Assay	UNKNOWN	SYBR	None	Undetermined						TRUE	0.061	TRUE	3	39	65.3489				N	N	Y	Y	N
B	11	colony_three	center	F7	JP0135	D1_Assay	UNKNOWN	SYBR	None	39.3788	39.32	0.0831	0.0003	0.0003	0	TRUE	0.061	TRUE	3	35	77.5522	66.0805			N	N	N	N	Y
B	11	colony_three	center	F8	JP0135	D1_Assay	UNKNOWN	SYBR	None	39.2613	39.32	0.0831	0.0003	0.0003	0	TRUE	0.061	TRUE	3	35	77.2542	66.8254			N	N	N	N	Y
B	11	colony_four	south	F9	JP0141	D1_Assay	UNKNOWN	SYBR	None	Undetermined						TRUE	0.061	TRUE	3	39	78.3019	69.5117			N	N	N	Y	Y
B	11	colony_four	south	F10	JP0141	D1_Assay	UNKNOWN	SYBR	None	Undetermined						TRUE	0.061	TRUE	3	38	77.855	67.4259			N	N	N	Y	Y
B	11	colony_four	west	F11	JP0142	D1_Assay	UNKNOWN	SYBR	None	Undetermined						TRUE	0.061	TRUE	3	39	65.4849	73.9761	77.8492		N	N	Y	Y	Y
B	11	colony_four	west	F12	JP0142	D1_Assay	UNKNOWN	SYBR	None	Undetermined						TRUE	0.061	TRUE	3	39	66.0808	76.9554	88.1279		N	N	N	Y	Y
B	11	colony_four	north	G1	JP0143	A1_Assay	UNKNOWN	SYBR	None	22.8211	22.9716	0.2127	21.9489	20.0956	2.621	TRUE	0.1458	TRUE	3	17	76.8069				N	N	N	N	N
B	11	colony_four	north	G2	JP0143	A1_Assay	UNKNOWN	SYBR	None	23.122	22.9716	0.2127	18.2422	20.0956	2.621	TRUE	0.1458	TRUE	3	18	76.8069				N	N	N	N	N
B	11	NA	NA	G3																					N	N	N	N	N
B	11	NA	NA	G4																					N	N	N	N	N
B	11	colony_four	east	G5	JP0144	A1_Assay	UNKNOWN	SYBR	None	33.3511	33.5598	0.2952	0.0339	0.03	0.0054	TRUE	0.1458	TRUE	3	29	76.8201				N	N	N	N	N
B	11	colony_four	east	G6	JP0144	A1_Assay	UNKNOWN	SYBR	None	33.7686	33.5598	0.2952	0.0262	0.03	0.0054	TRUE	0.1458	TRUE	3	29	76.6712	81.2894	66.9877		N	N	N	N	Y
B	11	NA	NA	G7																					N	N	N	N	N
B	11	NA	NA	G8																					N	N	N	N	N
B	11	colony_four	center	G9	JP0145	A1_Assay	UNKNOWN	SYBR	None	24.1391	23.9755	0.2315	9.7611	10.8491	1.5386	TRUE	0.1458	TRUE	3	19	77.408				N	N	N	N	N
B	11	colony_four	center	G10	JP0145	A1_Assay	UNKNOWN	SYBR	None	23.8118	23.9755	0.2315	11.9371	10.8491	1.5386	TRUE	0.1458	TRUE	3	19	77.408				N	N	N	N	N
B	11	NA	NA	G11																					N	N	N	N	N
B	11	NA	NA	G12																					N	N	N	N	N
B	11	colony_four	north	H1	JP0143	S1_Assay	UNKNOWN	SYBR	None	22.8459	22.7412	0.1481	1.5355	1.6419	0.1504	TRUE	0.1927	TRUE	3	17	79.042				N	N	N	N	N
B	11	colony_four	north	H2	JP0143	S1_Assay	UNKNOWN	SYBR	None	22.6365	22.7412	0.1481	1.7482	1.6419	0.1504	TRUE	0.1927	TRUE	3	18	79.042	76.9559	71.1449		N	N	N	N	Y
B	11	colony_four	north	H3	JP0143	D1_Assay	UNKNOWN	SYBR	None	36.1949	36.1949		0.0018	0.0018		TRUE	0.061	TRUE	3	33	66.082	77.1076	79.4915		N	N	N	N	Y
B	11	colony_four	north	H4	JP0143	D1_Assay	UNKNOWN	SYBR	None	Undetermined	36.1949					TRUE	0.061	TRUE	3	35	78.2996	66.976	74.2767		N	N	N	N	Y
B	11	colony_four	east	H5	JP0144	S1_Assay	UNKNOWN	SYBR	None	14.0843	14.0205	0.0902	349.1989	363.5545	20.3019	TRUE	0.1927	TRUE	3	9	79.2038				N	N	N	N	N
B	11	colony_four	east	H6	JP0144	S1_Assay	UNKNOWN	SYBR	None	13.9567	14.0205	0.0902	377.9102	363.5545	20.3019	TRUE	0.1927	TRUE	3	9	79.2038				N	N	N	N	N
B	11	colony_four	east	H7	JP0144	D1_Assay	UNKNOWN	SYBR	None	36.2429	36.2429		0.0017	0.0017		TRUE	0.061	TRUE	3	33	78.5951	69.6561			N	N	N	N	Y
B	11	colony_four	east	H8	JP0144	D1_Assay	UNKNOWN	SYBR	None	Undetermined	36.2429					TRUE	0.061	TRUE	3	35	66.8254	77.5522			N	N	N	N	Y
B	11	colony_four	center	H9	JP0145	S1_Assay	UNKNOWN	SYBR	None	22.3929	22.3897	0.0045	2.033	2.037	0.0057	TRUE	0.1927	TRUE	3	17	79.3448				N	N	N	N	N
B	11	colony_four	center	H10	JP0145	S1_Assay	UNKNOWN	SYBR	None	22.3865	22.3897	0.0045	2.0411	2.037	0.0057	TRUE	0.1927	TRUE	3	18	79.3448				N	N	N	N	N
B	11	colony_four	center	H11	JP0145	D1_Assay	UNKNOWN	SYBR	None	34.3631	35.7435	1.9522	0.0047	0.0029	0.0026	TRUE	0.061	TRUE	3	31	79.7858				N	Y	N	N	N
B	11	colony_four	center	H12	JP0145	D1_Assay	UNKNOWN	SYBR	None	37.1239	35.7435	1.9522	0.0011	0.0029	0.0026	TRUE	0.061	TRUE	3	33	73.2312				N	Y	N	N	N
