# Supplementary material for: Zoantharian Endosymbiont Community Dynamics During a Stress Event
Source: Front Microbiol. 2021 May 28;12:674026. doi: 10.3389/fmicb.2021.674026 (PMC8193574; doi:10.3389/fmicb.2021.674026)
Supplement: Supplementary Figure S2 — Symbiodinium and Cladocopium psbAncr sequence alignments. [file Data_Sheet_2.ZIP]

Archive with 2 entries (2 files):
- supp_figureS2_alignments/supp_figureS2_alignment_psba_symbiodinium.nex
- supp_figureS2_alignments/supp_figureS3_alignment_psba_cladocopium.nex
