# Supplementary material for: Zoantharian Endosymbiont Community Dynamics During a Stress Event
Source: Front Microbiol. 2021 May 28;12:674026. doi: 10.3389/fmicb.2021.674026 (PMC8193574; doi:10.3389/fmicb.2021.674026)
Supplement: Supplementary Figure S2 — Symbiodinium and Cladocopium psbAncr sequence alignments. [file Data_Sheet_2.ZIP › supp_figureS2_alignments/supp_figureS2_alignment_psba_symbiodinium.nex]

#NEXUS
begin taxa;
	dimensions ntax=16;
	taxlabels
	SD22[&Ambiguities=0,MQ%=1.4%,%GC=46.8%,LQ%=0.0%,Modified=Mon Nov 11 21:33:22 EST 2013,Bin="<html><head><1></head><b><font color='#C13D26'>Low</font></b></html>","# Nucleotide Sequences With Quality"=1,Post-Trim=222,Topology="linear","Failed Binning Fields"="Post-Trim",HQ%=98.6%,"Molecule Type"="DNA"]
	SD21[&Ambiguities=0,MQ%=1.8%,%GC=46.6%,LQ%=0.0%,Modified=Mon Nov 11 21:28:20 EST 2013,Bin="<html><head><1></head><b><font color='#C13D26'>Low</font></b></html>","# Nucleotide Sequences With Quality"=1,Post-Trim=221,Topology="linear","Failed Binning Fields"="Post-Trim",HQ%=98.2%,"Molecule Type"="DNA"]
	SD28[&Ambiguities=0,MQ%=1.4%,%GC=46.6%,LQ%=0.9%,Modified=Mon Nov 11 21:33:22 EST 2013,Bin="<html><head><1></head><b><font color='#C13D26'>Low</font></b></html>","# Nucleotide Sequences With Quality"=1,Post-Trim=221,Topology="linear","Failed Binning Fields"="Post-Trim",HQ%=97.7%,"Molecule Type"="DNA"]
	SD24[&Ambiguities=0,MQ%=9.9%,%GC=46.8%,LQ%=0.9%,Modified=Mon Nov 11 21:33:22 EST 2013,Bin="<html><head><1></head><b><font color='#C13D26'>Low</font></b></html>","# Nucleotide Sequences With Quality"=1,Post-Trim=222,Topology="linear","Failed Binning Fields"="Post-Trim",HQ%=89.2%,"Molecule Type"="DNA"]
	SS16[&Ambiguities=0,MQ%=4.5%,%GC=46.8%,LQ%=0.0%,Modified=Mon Nov 11 21:33:22 EST 2013,Bin="<html><head><1></head><b><font color='#C13D26'>Low</font></b></html>","# Nucleotide Sequences With Quality"=1,Post-Trim=222,Topology="linear","Failed Binning Fields"="Post-Trim",HQ%=95.5%,"Molecule Type"="DNA"]
	SD25[&Ambiguities=0,MQ%=16.2%,%GC=46.8%,LQ%=10.4%,Modified=Tue Nov 12 05:13:32 EST 2013,Bin="<html><head><1></head><b><font color='#C13D26'>Low</font></b></html>","# Nucleotide Sequences With Quality"=1,Post-Trim=222,Topology="linear","Failed Binning Fields"="HQ%, Post-Trim",HQ%=73.4%,"Molecule Type"="DNA"]
	SD26[&Ambiguities=0,MQ%=1.4%,%GC=46.8%,LQ%=0.0%,Modified=Mon Nov 11 21:33:22 EST 2013,Bin="<html><head><1></head><b><font color='#C13D26'>Low</font></b></html>","# Nucleotide Sequences With Quality"=1,Post-Trim=222,Topology="linear","Failed Binning Fields"="Post-Trim",HQ%=98.6%,"Molecule Type"="DNA"]
	SS14[&Ambiguities=0,MQ%=5.4%,%GC=46.6%,LQ%=0.4%,Modified=Mon Nov 11 21:33:22 EST 2013,Bin="<html><head><1></head><b><font color='#C13D26'>Low</font></b></html>","# Nucleotide Sequences With Quality"=1,Post-Trim=223,Topology="linear","Failed Binning Fields"="Post-Trim",HQ%=94.2%,"Molecule Type"="DNA"]
	SS17[&Ambiguities=0,MQ%=3.2%,%GC=45.7%,LQ%=0.9%,Modified=Mon Nov 11 21:28:18 EST 2013,Bin="<html><head><1></head><b><font color='#C13D26'>Low</font></b></html>","# Nucleotide Sequences With Quality"=1,Post-Trim=221,Topology="linear","Failed Binning Fields"="Post-Trim",HQ%=95.9%,"Molecule Type"="DNA"]
	SD23[&Ambiguities=0,MQ%=2.3%,%GC=46.6%,LQ%=0.0%,Modified=Mon Nov 11 21:33:22 EST 2013,Bin="<html><head><1></head><b><font color='#C13D26'>Low</font></b></html>","# Nucleotide Sequences With Quality"=1,Post-Trim=221,Topology="linear","Failed Binning Fields"="Post-Trim",HQ%=97.7%,"Molecule Type"="DNA"]
	SS18[&Ambiguities=0,MQ%=2.3%,%GC=46.6%,LQ%=0.5%,Modified=Mon Nov 11 21:33:22 EST 2013,Bin="<html><head><1></head><b><font color='#C13D26'>Low</font></b></html>","# Nucleotide Sequences With Quality"=1,Post-Trim=221,Topology="linear","Failed Binning Fields"="Post-Trim",HQ%=97.3%,"Molecule Type"="DNA"]
	SD27[&Ambiguities=0,MQ%=2.3%,%GC=46.6%,LQ%=0.0%,Modified=Mon Nov 11 21:33:22 EST 2013,Bin="<html><head><1></head><b><font color='#C13D26'>Low</font></b></html>","# Nucleotide Sequences With Quality"=1,Post-Trim=221,Topology="linear","Failed Binning Fields"="Post-Trim",HQ%=97.7%,"Molecule Type"="DNA"]
	SS19[&Ambiguities=0,MQ%=2.3%,%GC=46.6%,LQ%=0.0%,Modified=Mon Nov 11 21:33:22 EST 2013,Bin="<html><head><1></head><b><font color='#C13D26'>Low</font></b></html>","# Nucleotide Sequences With Quality"=1,Post-Trim=221,Topology="linear","Failed Binning Fields"="Post-Trim",HQ%=97.7%,"Molecule Type"="DNA"]
	SS15[&Ambiguities=0,MQ%=3.6%,%GC=46.6%,LQ%=0.0%,Modified=Mon Nov 11 21:33:22 EST 2013,Bin="<html><head><1></head><b><font color='#C13D26'>Low</font></b></html>","# Nucleotide Sequences With Quality"=1,Post-Trim=221,Topology="linear","Failed Binning Fields"="Post-Trim",HQ%=96.4%,"Molecule Type"="DNA"]
	SS13[&Ambiguities=0,MQ%=1.8%,%GC=46.6%,LQ%=0.0%,Modified=Mon Nov 11 21:33:22 EST 2013,Bin="<html><head><1></head><b><font color='#C13D26'>Low</font></b></html>","# Nucleotide Sequences With Quality"=1,Post-Trim=221,Topology="linear","Failed Binning Fields"="Post-Trim",HQ%=98.2%,"Molecule Type"="DNA"]
	KP165606_Symbiodinium_microadriaticum__ITS2_type_A1_[&%GC=40.7%,Modified=Tue Feb 16 16:33:22 EST 2021,description="Symbiodinium microadriaticum isolate rt-061 photosystem II subunit D1 (psbA) gene, partial cds; chloroplast","# Nucleotide Sequences With Quality"=0,Topology="linear","Molecule Type"="DNA",Created=Tue Feb 16 16:23:51 EST 2021]
;
end;

begin characters;
	dimensions nchar=336;
	format datatype=dna missing=? gap=-;
	matrix
	SD22	TATGTGGCCGAAGGCCACTCTCATAGCAGCCCCTTCGGGGCGATTGGTCCGGCTATTTTCCCAAAAATTAATTCAAATCTAATAGAAAAACACTCGTGCTACTAGTTTTTT--GCACGTTCTCCCTCAATTTTCACTATTT--------GGAGTTGTTTTCCAGTCCACGAGGGTGGAAATGAGCTGGAC-TGGCCTGTGCCCAGTCCAG-CGCAATACTTCGCATTTTGACT-------------------------------------------------------------------------------------------------------
	SD21	TATGTGGCCGAAGGCCACTCTCATAGCAGCCCCTTCGGGGCGATTGGTCCGGCTATTTTCCCAAAAATTAATTCAAATCTAATAGAAAA-CACTCGTGCTACTAGTTTTTT--GCACGTTCTCCCTCAATTTTCACTATTT--------GGAGTTGTTTTCCAGTCCACGAGAGTGGAAATGAGCTGGAC-TGGCCTGTGCCCAGTCCAG-CGCAATACTTCGCATTTTGACT-------------------------------------------------------------------------------------------------------
	SD28	TATGTGGCCGAAGGCCACTCTCATAGCAGCCCCTTCGGGGCGATTGGTCCGGCTATTTTCCCAAAAATTAATTCAAATCTAATAGAAAA-CACTCGTGCTACTAGTTTTTT--GCACGTTCTCCCTCAATTTTCACTATTT--------GGAGTTGTTTTCCAGTCCACGAGAGTGGAAATGAGCTGGAC-TGGCCTGTGCCCAGTCCAG-CGCAATACTTCGCATTTTGACT-------------------------------------------------------------------------------------------------------
	SD24	TATGTGGCCGAAGGCCACTCTCATAGCAGCCCCTTCGGGGCGATTGGTCCGGCTATTTTCCCAAAAATTAATTCAAATCTAATAGAAAA-CACTCGTGCTACTAGTTTTTTT-GCACGTTCTCCCTCAATTTTCACTATTT--------GGAGTTGTTTTCCAGTCCACGAGGGTGGAAATGAGCTGGAC-TGGCCTGTGCCCAGTCCAG-CGCAATACTTCGCATTTTGACT-------------------------------------------------------------------------------------------------------
	SS16	TATGTGGCCGAAGGCCACTCTCATAGCAGCCCCTTCGGGGCGATTGGTCCGGCTATTTTCCCAAAAATTAATTCAAATCTAATAGAAAA-CACTCGTGCTACTAGTTTTTTT-GCACGTTCTCCCTCAATTTTCACTATTT--------GGAGTTGTTTTCCAGTCCACGAGGGTGGAAATGAGCTGGAC-TGGCCTGTGCCCAGTCCAG-CGCAATACTTCGCATTTTGACT-------------------------------------------------------------------------------------------------------
	SD25	TATGTGGCCGAAGGCCACTCTCATAGCAGCCCCTTCGGGGCGATTGGTCCGGCTATTTTCCCAAAAATTAATTCAAATCTAATAGAAAA-CACTCGTGCTACTAGTTTTTTT-GCACGTTCTCCCTCAATTTTCACTATTT--------GGAGTTGTTTTCCAGTCCACGAGGGTGGAAATGAGCTGGAC-TGGCCTGTGCCCAGTCCAG-CGCAATACTTCGCATTTTGACT-------------------------------------------------------------------------------------------------------
	SD26	TATGTGGCCGAAGGCCACTCTCATAGCAGCCCCTTCGGGGCGATTGGTCCGGCTATTTTCCCAAAAATTAATTCAAATCTAATAGAAAA-CACTCGTGCTACTAGTTTTTTT-GCACGTTCTCCCTCAATTTTCACTATTT--------GGAGTTGTTTTCCAGTCCACGAGGGTGGAAATGAGCTGGAC-TGGCCTGTGCCCAGTCCAG-CGCAATACTTCGCATTTTGACT-------------------------------------------------------------------------------------------------------
	SS14	TATGTGGCCGAAGGCCACTCTCATAGCAGCCCCTTCGGGGCGATTGGTCCGGCTATTTTCCCAAAAATTAATTCAAATCTAATAGAAAA-CACTCGTGCTACTAGTTTTTTTTGCACGTTCTCCCTCAATTTTCACTATTT--------GGAGTTGTTTTCCAGTCCACGAGGGTGGAAATGAGCTGGAC-TGGCCTGTGCCCAGTCCAG-CGCAATACTTCGCATTTTGACT-------------------------------------------------------------------------------------------------------
	SS17	TATGTGGCCGAAGGCCACTCTCATAGCAGCCCCTTCGGGGCGATTGGTCCGGCTATTTTTCCAAAAATTAATTCAAATCTAATAGAAAA-CACTCGTGCTACTAGTTTTTT--GCACGTTTTCCCTCAATTTTAACTATTT--------GGAGTTGTTTTCCAGTCCACGAGGGTGGAAATGAGCTGGAC-TGGCCTGTGCCCAGTCCAG-CGCAATACTTCGCATTTTGACT-------------------------------------------------------------------------------------------------------
	SD23	TATGTGGCCGAAGGCCACTCTCATAGCAGCCCCTTCGGGGCGATTGGTCCGGCTATTTTCCCAAAAATTAATTCAAATCTAATAGAAAA-CACTCGTGCTACTAGTTTTTT--GCACGTTCTCCCTCAATTTTAACTATTT--------GGAGTTGTTTTCCAGTCCACGAGGGTGGAAATGAGCTGGAC-TGGCCTGTGCCCAGTCCAG-CGCAATACTTCGCATTTTGACT-------------------------------------------------------------------------------------------------------
	SS18	TATGTGGCCGAAGGCCACTCTCATAGCAGCCCCTTCGGGGCGATTGGTCCGGCTATTTTCCCAAAAATTAATTCAAATCTAATAGAAAA-CACTCGTGCTACTAGTTTTTT--GCACGTTCTCCCTCAATTTTAACTATTT--------GGAGTTGTTTTCCAGTCCACGAGGGTGGAAATGAGCTGGAC-TGGCCTGTGCCCAGTCCAG-CGCAATACTTCGCATTTTGACT-------------------------------------------------------------------------------------------------------
	SD27	TATGTGGCCGAAGGCCACTCTCATAGCAGCCCCTTCGGGGCGATTGGTCCGGCTATTTTCCCAAAAATTAATTCAAATCTAATAGAAAA-CACTCGTGCTACTAGTTTTTT--GCACGTTCTCCCTCAATTTTAACTATTT--------GGAGTTGTTTTCCAGTCCACGAGGGTGGAAATGAGCTGGAC-TGGCCTGTGCCCAGTCCAG-CGCAATACTTCGCATTTTGACT-------------------------------------------------------------------------------------------------------
	SS19	TATGTGGCCGAAGGCCACTCTCATAGCAGCCCCTTCGGGGCGATTGGTCCGGCTATTTTCCCAAAAATTAATTCAAATCTAATAGAAAA-CACTCGTGCTACTAGTTTTTT--GCACGTTCTCCCTCAATTTTAACTATTT--------GGAGTTGTTTTCCAGTCCACGAGGGTGGAAATGAGCTGGAC-TGGCCTGTGCCCAGTCCAG-CGCAATACTTCGCATTTTGACT-------------------------------------------------------------------------------------------------------
	SS15	TATGTGGCCGAAGGCCACTCTCATAGCAGCCCCTTCGGGGCGATTGGTCCGGCTATTTTCCCAAAAATTAATTCAAATCTAATAGAAAA-CACTCGTGCTACTAGTTTTTT--GCACGTTCTCCCTCAATTTTAACTATTT--------GGAGTTGTTTTCCAGTCCACGAGGGTGGAAATGAGCTGGAC-TGGCCTGTGCCCAGTCCAG-CGCAATACTTCGCATTTTGACT-------------------------------------------------------------------------------------------------------
	SS13	TATGTGGCCGAAGGCCACTCTCATAGCAGCCCCTTCGGGGCGATTGGTCCGGCTATTTTCCCAAAAATTAATTCAAATCTAATAGAAAA-CACTCGTGCTACTAGTTTTTT--GCACGTTCTCCCTCAATTTTAACTATTT--------GGAGTTGTTTTCCAGTCCACGAGGGTGGAAATGAGCTGGAC-TGGCCTGTGCCCAGTCCAG-CGCAATACTTCGCATTTTGACT-------------------------------------------------------------------------------------------------------
	KP165606_Symbiodinium_microadriaticum__ITS2_type_A1_	TGTGTTTTTCATTTCCTTTTGGTTTATAGTCAGCTGATCAATATTCGGGCCCATATTTAACAACAAATAACTCCAATTCTAGTGCAAAATGACCTGTCTCATTAGTTTTTT--GCACGTTCTCCCTCAATTTTAACAATTTTACCACCTAAGATGGTGGTAAAATTGATGTTTTCACGAGGGTGTAGATCACGGCCGCCACCCATTTTAGGTGAGATTCGTGTTCTTTTGCCA-------------------------------------------------------------------------------------------------------

;
end;
