# Supplementary material for: Zoantharian Endosymbiont Community Dynamics During a Stress Event
Source: Front Microbiol. 2021 May 28;12:674026. doi: 10.3389/fmicb.2021.674026 (PMC8193574; doi:10.3389/fmicb.2021.674026)
Supplement: Supplementary Figure S2 — Symbiodinium and Cladocopium psbAncr sequence alignments. [file Data_Sheet_2.ZIP › supp_figureS2_alignments/supp_figureS3_alignment_psba_cladocopium.nex]

#NEXUS
begin taxa;
	dimensions ntax=19;
	taxlabels
	DS43[&Ambiguities=0,MQ%=1.4%,%GC=49.7%,LQ%=3.7%,Modified=Tue Nov 12 05:13:32 EST 2013,Bin="<html><head><2></head><b><font color='#E9A02D'>Medium</font></b></html>","# Nucleotide Sequences With Quality"=1,Post-Trim=348,Topology="linear","Failed Binning Fields"="Post-Trim",HQ%=94.8%,"Molecule Type"="DNA"]
	DD36[&Ambiguities=0,MQ%=0.9%,%GC=49.4%,LQ%=2.6%,Modified=Mon Nov 11 21:33:20 EST 2013,Bin="<html><head><2></head><b><font color='#E9A02D'>Medium</font></b></html>","# Nucleotide Sequences With Quality"=1,Post-Trim=348,Topology="linear","Failed Binning Fields"="Post-Trim",HQ%=96.6%,"Molecule Type"="DNA"]
	DD32[&Ambiguities=0,MQ%=0.3%,%GC=49.7%,LQ%=0.3%,Modified=Tue Nov 12 05:13:32 EST 2013,Bin="<html><head><2></head><b><font color='#E9A02D'>Medium</font></b></html>","# Nucleotide Sequences With Quality"=1,Post-Trim=348,Topology="linear","Failed Binning Fields"="Post-Trim",HQ%=99.4%,"Molecule Type"="DNA"]
	DS46[&Ambiguities=0,MQ%=5.7%,%GC=49.3%,LQ%=0.0%,Modified=Mon Nov 11 21:33:22 EST 2013,Bin="<html><head><2></head><b><font color='#E9A02D'>Medium</font></b></html>","# Nucleotide Sequences With Quality"=1,Post-Trim=349,Topology="linear","Failed Binning Fields"="Post-Trim",HQ%=94.3%,"Molecule Type"="DNA"]
	DD39[&Ambiguities=0,MQ%=0.6%,%GC=49.7%,LQ%=0.3%,Modified=Mon Nov 11 21:33:22 EST 2013,Bin="<html><head><2></head><b><font color='#E9A02D'>Medium</font></b></html>","# Nucleotide Sequences With Quality"=1,Post-Trim=348,Topology="linear","Failed Binning Fields"="Post-Trim",HQ%=99.1%,"Molecule Type"="DNA"]
	DS48[&Ambiguities=0,MQ%=1.7%,%GC=50.1%,LQ%=2.9%,Modified=Tue Nov 12 02:18:14 EST 2013,Bin="<html><head><2></head><b><font color='#E9A02D'>Medium</font></b></html>","# Nucleotide Sequences With Quality"=1,Post-Trim=343,Topology="linear","Failed Binning Fields"="Post-Trim",HQ%=95.3%,"Molecule Type"="DNA"]
	DS44[&Ambiguities=0,MQ%=20.7%,%GC=49.4%,LQ%=4.3%,Modified=Mon Nov 11 21:33:22 EST 2013,Bin="<html><head><1></head><b><font color='#C13D26'>Low</font></b></html>","# Nucleotide Sequences With Quality"=1,Post-Trim=348,Topology="linear","Failed Binning Fields"="HQ%",HQ%=75.0%,"Molecule Type"="DNA"]
	DS47[&Ambiguities=0,MQ%=1.1%,%GC=49.4%,LQ%=0.3%,Modified=Mon Nov 11 21:33:22 EST 2013,Bin="<html><head><2></head><b><font color='#E9A02D'>Medium</font></b></html>","# Nucleotide Sequences With Quality"=1,Post-Trim=348,Topology="linear","Failed Binning Fields"="Post-Trim",HQ%=98.6%,"Molecule Type"="DNA"]
	DD35[&Ambiguities=0,MQ%=0.9%,%GC=49.7%,LQ%=0.6%,Modified=Tue Nov 12 05:13:32 EST 2013,Bin="<html><head><2></head><b><font color='#E9A02D'>Medium</font></b></html>","# Nucleotide Sequences With Quality"=1,Post-Trim=348,Topology="linear","Failed Binning Fields"="Post-Trim",HQ%=98.6%,"Molecule Type"="DNA"]
	DS41[&Ambiguities=0,MQ%=13.2%,%GC=49.7%,LQ%=0.0%,Modified=Mon Nov 11 21:33:22 EST 2013,Bin="<html><head><2></head><b><font color='#E9A02D'>Medium</font></b></html>","# Nucleotide Sequences With Quality"=1,Post-Trim=348,Topology="linear","Failed Binning Fields"="HQ%, Post-Trim",HQ%=86.8%,"Molecule Type"="DNA"]
	DS49[&Ambiguities=0,MQ%=2.3%,%GC=49.7%,LQ%=2.0%,Modified=Tue Nov 12 05:13:32 EST 2013,Bin="<html><head><2></head><b><font color='#E9A02D'>Medium</font></b></html>","# Nucleotide Sequences With Quality"=1,Post-Trim=348,Topology="linear","Failed Binning Fields"="Post-Trim",HQ%=95.7%,"Molecule Type"="DNA"]
	DS42[&Ambiguities=0,MQ%=12.9%,%GC=50.3%,LQ%=9.9%,Modified=Mon Nov 11 21:28:18 EST 2013,Bin="<html><head><1></head><b><font color='#C13D26'>Low</font></b></html>","# Nucleotide Sequences With Quality"=1,Post-Trim=302,Topology="linear","Failed Binning Fields"="HQ%",HQ%=77.2%,"Molecule Type"="DNA"]
	DD33[&Ambiguities=0,MQ%=1.7%,%GC=49.6%,LQ%=3.7%,Modified=Tue Nov 12 05:13:32 EST 2013,Bin="<html><head><2></head><b><font color='#E9A02D'>Medium</font></b></html>","# Nucleotide Sequences With Quality"=1,Post-Trim=347,Topology="linear","Failed Binning Fields"="Post-Trim",HQ%=94.5%,"Molecule Type"="DNA"]
	DD37[&Ambiguities=0,MQ%=14.4%,%GC=49.9%,LQ%=0.3%,Modified=Tue Nov 12 05:13:32 EST 2013,Bin="<html><head><2></head><b><font color='#E9A02D'>Medium</font></b></html>","# Nucleotide Sequences With Quality"=1,Post-Trim=347,Topology="linear","Failed Binning Fields"="HQ%, Post-Trim",HQ%=85.3%,"Molecule Type"="DNA"]
	DD31[&Ambiguities=0,MQ%=2.6%,%GC=49.7%,LQ%=0.6%,Modified=Mon Nov 11 21:28:18 EST 2013,Bin="<html><head><2></head><b><font color='#E9A02D'>Medium</font></b></html>","# Nucleotide Sequences With Quality"=1,Post-Trim=348,Topology="linear","Failed Binning Fields"="Post-Trim",HQ%=96.8%,"Molecule Type"="DNA"]
	SS11[&Ambiguities=0,MQ%=1.2%,%GC=48.0%,LQ%=1.5%,Modified=Mon Nov 11 21:33:22 EST 2013,Bin="<html><head><2></head><b><font color='#E9A02D'>Medium</font></b></html>","# Nucleotide Sequences With Quality"=1,Post-Trim=331,Topology="linear","Failed Binning Fields"="Post-Trim",HQ%=97.3%,"Molecule Type"="DNA"]
	SS12[&Ambiguities=0,MQ%=3.0%,%GC=48.0%,LQ%=0.9%,Modified=Mon Nov 11 21:33:22 EST 2013,Bin="<html><head><2></head><b><font color='#E9A02D'>Medium</font></b></html>","# Nucleotide Sequences With Quality"=1,Post-Trim=331,Topology="linear","Failed Binning Fields"="Post-Trim",HQ%=96.1%,"Molecule Type"="DNA"]
	SD29[&Ambiguities=0,MQ%=0.6%,%GC=47.9%,LQ%=2.1%,Modified=Mon Nov 11 21:33:22 EST 2013,Bin="<html><head><2></head><b><font color='#E9A02D'>Medium</font></b></html>","# Nucleotide Sequences With Quality"=1,Post-Trim=332,Topology="linear","Failed Binning Fields"="Post-Trim",HQ%=97.3%,"Molecule Type"="DNA"]
	HQ336237_Cladocopium_latusorum__ITS2_type_C1b_c_[&%GC=52.6%,Modified=Tue Feb 16 17:14:29 EST 2021,description="Symbiodinium sp. BB07_287_C1bc psbA minicircle, partial sequence","# Nucleotide Sequences With Quality"=0,Topology="linear","Molecule Type"="DNA",Created=Tue Feb 16 17:14:12 EST 2021]
;
end;

begin characters;
	dimensions nchar=476;
	format datatype=dna missing=? gap=-;
	matrix
	DS43	----------------ACAATTTAGGCCACATCATAAAATTAGGTTTCCCTT-------TTGAAAAATGGGTGCCCGATAGG-------------GCACCCATATGCACGAAGTGCATTAGAGGGCCCGCAGGA-------GCCCGCAAGAAAAAACAACGAAGT--GGACCAAAAGACCCTGCCGCTAATTTTGGCCTAGATCGCGATAATTTTGGCCAAAA-TTGTCCTTCGGGCATTTCGCACACGCGCGTATAAAAAGATCGCGACTTATAATGGGTACCCCTACGGGGTACCCATATGCACC-CCGAAGGGGTGCATTATAGGAG--------------------------------------------------------------------------------------------------------------------------------------------------
	DD36	----------------ACAATTTAGGCCACATCATAAAATTAGGTTTCCCTT-------TTGAAAAATGGGTGCCCGATAGG-------------GCACCCATATGCACGAAGTGCATTAGAGGGCCCGCAGGA-------GCCCGCAAGAAAAAACAACGAAGT--GGACCAAAAGACCCTGCCGCTAATTTTGGCCTAGATCGCGATAATTTTGGCCAAAA-TTGTCCTTCGGGCATTTCGCACACGCGCGTATAAAAAGATCGCGACTTATAATGGGTACCCCTACGGGGTACCCATATGCACC-CCGAAGGGGTGCATTATAGGAG--------------------------------------------------------------------------------------------------------------------------------------------------
	DD32	----------------ACAATTTAGGCCACATCATAAAATTAGGTTTCCCTT-------TTGAAAAATGGGTGCCCGATAGG-------------GCACCCATATGCACGAAGTGCATTAGAGGGCCCGCAGGA-------GCCCGCAAGAAAAAACAACGAAGT--GGACCAAAAGACCCTGCCGCTAATTTTGGCCTAGATCGCGATAATTTTGGCCAAAA-TTGTCCTTCGGGCATTTCGCACACGCGCGTATAAAAAGATCGCGACTTATAATGGGTACCCCTACGGGGTACCCATATGCACC-CCGAAGGGGTGCATTATAGGAG--------------------------------------------------------------------------------------------------------------------------------------------------
	DS46	----------------ACAATTTAGGCCACATCATAAAATTAGGTTTCCCTT-------TTGAAAAATGGGTGCCCGATAGG-------------GCACCCATATGCACGAAGTGCATTAGAGGGCCCGCAGGA-------GCCCGCAAGAAAAAACAACGAAGT--GGACCAAAAGACCCTGCCGCTAATTTTGGCCTAGATCGCGATAATTTTGGCCAAAAATTGTCCTTCGGGCATTTCGCACACGCGCGTATAAAAAGATCGCGACTTATAATGGGTACCCCTACGGGGTACCCATATGCACC-CCGAAGGGGTGCATTATAGGAG--------------------------------------------------------------------------------------------------------------------------------------------------
	DD39	----------------ACAATTTAGGCCACATCATAAAATTAGGTTTCCCTT-------TTGAAAAATGGGTGCCCGATAGG-------------GCACCCATATGCACGAAGTGCATTAGAGGGCCCGCAGGA-------GCCCGCAAGAAAAAACAACGAAGT--GGACCAAAAGACCCTGCCGCTAATTTTGGCCTAGATCGCGATAATTTTGGCCAAAA-TTGTCCTTCGGGCATTTCGCACACGCGCGTATAAAAAGATCGCGACTTATAATGGGTACCCCTACGGGGTACCCATATGCACC-CCGAAGGGGTGCATTATAGGAG--------------------------------------------------------------------------------------------------------------------------------------------------
	DS48	----------------ACAATTTAGGCCACATCATAAAATTAGGTTTCCCTT-------TTGAAAAATGGGTGCCCGATAGG-------------GCACCCATATGCACGAAGTGCATTAGAGGGCCCGCAGGA-------GCCCGCAAGAAAAAACAACGAAGT--GGACCAAAAGACCCTGCCGCTAATTTTGGCCTAGATCGCGATAATTTTGGCCAAAA-TTGTCCTTCGGGCATTTCGCACACGCGCGTATAAAAAGATCGCGACTTATAATGGGTACCCCGTAGGGGTACCCATATGCACC-CCGAAGGGGTGCATTATAGGAG--------------------------------------------------------------------------------------------------------------------------------------------------
	DS44	----------------ACAATTTAGGCCACATCATAAAATTAGGTTTCCCTT-------TTGAAAAATGGGTGCCCGATAGG-------------GCACCCATATGCACGAAGTGCATTAGAGGGCCCGCAGGA-------GCCCGCAAGAAAAAACAACGAAGT--GGACCAAAAGACCCTGCCGCTAATTTTGGCCTAGATCGCGATAATTTTGGCCAAAA-TTGTCCTTCGGGCATTTCGCACACGCGCGTATAAAAAGATCGCGACTTATAATGGGTACCCCGTAGGGGTACCCATATGCACC-CCGAAGGGGTGCATTATAGGAG--------------------------------------------------------------------------------------------------------------------------------------------------
	DS47	----------------ACAATTTAGGCCACATCATAAAATTAGGTTTCCCTT-------TTGAAAAATGGGTGCCCGATAGG-------------GCACCCATATGCACGAAGTGCATTAGAGGGCCCGCAGGA-------GCCCGCAAGAAAAAACAACGAAGT--GGACCAAAAGACCCTGCCGCTAATTTTGGCCTAGATCGCGATAATTTTGGCCAAAA-TTGTCCTTCGGGCATTTCGCACACGCGCGTATAAAAAGATCGCGACTTATAATGGGTACCCCGTAGGGGTACCCATATGCACC-CCGAAGGGGTGCATTATAGGAG--------------------------------------------------------------------------------------------------------------------------------------------------
	DD35	----------------ACAATTTAGGCCACATCATAAAATTAGGTTTCCCTT-------TTGAAAAATGGGTGCCCGATAGG-------------GCACCCATATGCACGAAGTGCATTAGAGGGCCCGCAGGA-------GCCCGCAAGAAAAAACAACGAAGT--GGACCAAAAGACCCTGCCGCTAATTTTGGCCTAGATCGCGATAATTTTGGCCAAAA-TTGTCCTTCGGGCATTTCGCACACGCGCGTATAAAAAGATCGCGACTTATAATGGGTACCCCTACGGGGTACCCATATGCACC-CCTTCGGGGTGCATTATAGGAG--------------------------------------------------------------------------------------------------------------------------------------------------
	DS41	----------------ACAATTTAGGCCACATCATAAAATTAGGTTTCCCTT-------TTGAAAAATGGGTGCCCGATAGG-------------GCACCCATATGCACGAAGTGCATTAGAGGGCCCGCAGGA-------GCCCGCAAGAAAAAACAACGAAGT--GGACCAAAAGACCCTGCCGCTAATTTTGGCCTAGATCGCGATAATTTTGGCCAAAA-TTGTCCTTCGGGCATTTCGCACACGCGCGTATAAAAAGATCGCGACTTATAATGGGTACCCCTACGGGGTACCCATATGCACC-CCTTCGGGGTGCATTATAGGAG--------------------------------------------------------------------------------------------------------------------------------------------------
	DS49	----------------ACAATTTAGGCCACATCATAAAATTAGGTTTCCCTT-------TTGAAAAATGGGTGCCCGATAGG-------------GCACCCATATGCACGAAGTGCATTAGAGGGCCCGCAGGA-------GCCCGCAAGAAAAAACAACGAAGT--GGACCAAAAGACCCTGCCGCTAATTTTGGCCTAGATCGCGATAATTTTGGCCAAAA-TTGTCCTTCGGGCATTTCGCACACGCGCGTATAAAAAGATCGCGACTTATAATGGGTACCCCTACGGGGTACCCATATGCACC-CCTTCGGGGTGCATTATAGGAG--------------------------------------------------------------------------------------------------------------------------------------------------
	DS42	----------------ACAATTTAGGCCACATCATAAAATTAGGTTTCCCTT-------TTGAAAAATGGGTGCCCGATAGG-------------GCACCCATATGCACGAAGTGCATTAGAGGGCCCGCAGGA-------GCCCGCAAGAAAAAACAACGAAGT--GGACCAAAAGACCCTGCCGCTAATTTTGGCCTAGATCGCGATAATTTTGGCCAAAA-TTGTCCTTCGGGCATTTCGCACACGCGCGTATAAAAAGATCGCGACTTATAATGGGTACCCCTACGGGGTACCCATATGCACC-CCTTCGGGGTGCATTATAGGAG--------------------------------------------------------------------------------------------------------------------------------------------------
	DD33	----------------ACAATTTAGGCCACATCATAAAATTAGGTTTCCCTT-------TTGAAAAATGGGTGCCCGATAGG-------------GCACCCATATGCACGAAGTGCATTAGAGGGCCCGCAGGA-------GCCCGCAAGAAAAAACAACGAAGT--GGACCAAAAGACCCTGCCGCTAATTTTGGCCTAGATCGCGATAATTTTGGCCAAAA-TTGTCCTTCGGGCATTTCGCACACGCGCGTATAAAAAGATCGCGACTTATAATGGGTACCC-TACGGGGTACCCATATGCACC-CCTTCGGGGTGCATTATAGGAG--------------------------------------------------------------------------------------------------------------------------------------------------
	DD37	----------------ACAATTTAGGCCACATCATAAAATTAGGTTTCCCTT-------TTGAAAAATGGGTGCCCGATAGG-------------GCACCCATATGCACGAAGTGCATTAGAGGGCCCGCAGGA-------GCCCGCAAGAAAAA-CAACGAAGT--GGACCAAAAGACCCTGCCGCTAATTTTGGCCTAGATCGCGATAATTTTGGCCAAAA-TTGTCCTTCGGGCATTTCGCACACGCGCGTATAAAAAGATCGCGACTTATAATGGGTACCCCTACGGGGTACCCATATGCACC-CCTTCGGGGTGCATTATAGGAG--------------------------------------------------------------------------------------------------------------------------------------------------
	DD31	----------------ACAATTTAGGCCACATCATAAAATTAGGTTTCCCTT-------TTGAAAAATGGGTGCCCGATAGG-------------GCACCCATATGCACGAAGTGCATTAGAGGGCCCGCAGGA-------GCCCGCAAGAAAAAACAACGAAGT--GGACCAAAAGACCCTGCCGCTAATTTTGGCCTAGATCGCGATAATTTTGGCCAAAA-TTGTCCTTCGGGCATTTCGCACACGCGCGTATAAAAAGATCGCGACTTATAATGGGTACCCCTACGGGGTACCCATATGCACC-CCTTCGGGGTGCATTATAGGAG--------------------------------------------------------------------------------------------------------------------------------------------------
	SS11	----------------ATAATTTAGGCCAC-CCATAATCTTGGCCTGCTTGTGGCCACATCATAAATTAAGTGTTT-ATGAGTGTTTTCAATGCCGAAGGCATATCCCCGAAGGGGATTAGAGGGCCCGCAGGA-------GCCCGCAGGAGAAAG------------------AAAAGCCACCCGCTAATTTTGGCCTAAATCACGATATTTTTGGCCAAAA-----------------TTGCGCACACGCGCGTTAAAAGATCGCGACTTATCGTGGCTTTAATCGCGACTTATA-ATGTGCACC-CCTTCGGGGTGCAC-ATATGGG--------------------------------------------------------------------------------------------------------------------------------------------------
	SS12	----------------ATAATTTAGGCCAC-CCATAATCTTGGCCTGCTTGTGGCCACATCATAAATTAAGTGTTT-ATGAGTGTTTTCAATGCCGAAGGCATATCCCCGAAGGGGATTAGAGGGCCCGCAGGA-------GCCCGCAGGAGAAAG------------------AAAAGCCACCCGCTAATTTTGGCCTAAATCACGATATTTTTGGCCAAAA-----------------TTGCGCACACGCGCGTTAAAAGATCGCGACTTATCGTGGCTTTAATCGCGACTTATA-ATGTGCACC-CCTTCGGGGTGCAC-ATATGGG--------------------------------------------------------------------------------------------------------------------------------------------------
	SD29	----------------ATAATTTAGGCCAC-CCATAATCTTGGCCTGCTTGTGGCCACATCATAAATTAAGTGTTTTATGAGTGTTTTCAATGCCGAAGGCATATCCCCGAAGGGGATTAGAGGGCCCGCAGGA-------GCCCGCAGGAGAAAG------------------AAAAGCCACCCGCTAATTTTGGCCTAAATCACGATATTTTTGGCCAAAA-----------------TTGCGCACACGCGCGTTAAAAGATCGCGACTTATCGTGGCTTTAATCGCGACTTATA-ATGTGCACC-CCTTCGGGGTGCAC-ATATGGG--------------------------------------------------------------------------------------------------------------------------------------------------
	HQ336237_Cladocopium_latusorum__ITS2_type_C1b_c_	----------------TTAATCCTGGCCACAACCTGCA-TGCTACCCATCATGGGTACCCCCTGCACAGGGTGCAGATGATCCCCTAAAAATGAGTTCCCTTTTTGAAAGTGGTGCCCCATATG-CCCGCAGGGCATTGAGGTCCACGAAGTGTGACCGTTAATTTTGGCCAAAAAAAGGGTGCCGGTAATTTTGGCCTAAATCGCGAGTAAAATGGCCTAAA-TTGCCCCTTCGGGGCTTCACGTACACGCGT---------------TATATAATGTGCACCCCTTCGGGGTGCACATATGCACCACCCTTTGGGTGGTGCATTGGAG--------------------------------------------------------------------------------------------------------------------------------------------------

;
end;
